# Supplementary material for: Cu(ii)-mediated direct intramolecular cyclopropanation of distal olefinic acetate: access to cyclopropane-fused γ-lactones
Source: Chem Sci. 2023 May 25;14(24):6663–8. doi: 10.1039/d3sc01752d (PMC10284120; doi:10.1039/d3sc01752d)
Supplement: SC-014-D3SC01752D-s002 [file SC-014-D3SC01752D-s002.cif]

# Electronic Supplementary Material (ESI) for Chemical Science.
# This journal is © The Royal Society of Chemistry 2023

####################################################################### 
# 
# This file contains crystal structure data downloaded from the 
# Cambridge Structural Database (CSD) hosted by the Cambridge 
# Crystallographic Data Centre (CCDC).
# 
# Full information about CCDC data access policies and citation 
# guidelines are available at http://www.ccdc.cam.ac.uk/access/V1 
# 
# Audit and citation data items may have been added by the CCDC. 
# Please retain this information to preserve the provenance of 
# this file and to allow appropriate attribution of the data. 
# 
#######################################################################

data_mo_0721wyl_0m
_audit_block_doi                 10.5517/ccdc.csd.cc2fnkm9
_database_code_depnum_ccdc_archive 'CCDC 2254091'
loop_
_audit_author_name
_audit_author_address
'Le Liu'
;Xian Jiaotong University
China
;
_audit_update_record             
;
2023-04-05 deposited with the CCDC.	2023-05-25 downloaded from the CCDC.
;
_audit_creation_date             2022-07-25
_audit_creation_method           
;
Olex2 1.5
(compiled 2022.04.07 svn.rca3783a0 for OlexSys, GUI svn.r6498)
;
_shelx_SHELXL_version_number     2014/7
_chemical_name_common            ?
_chemical_name_systematic        ?
_chemical_formula_moiety         'C17 H14 O4 S'
_chemical_formula_sum            'C17 H14 O4 S'
_chemical_formula_weight         314.34
_chemical_melting_point          ?
loop_
_atom_type_symbol
_atom_type_description
_atom_type_scat_dispersion_real
_atom_type_scat_dispersion_imag
_atom_type_scat_source
C C 0.0033 0.0016 'International Tables Vol C Tables 4.2.6.8 and 6.1.1.4'
H H 0.0000 0.0000 'International Tables Vol C Tables 4.2.6.8 and 6.1.1.4'
O O 0.0106 0.0060 'International Tables Vol C Tables 4.2.6.8 and 6.1.1.4'
S S 0.1246 0.1234 'International Tables Vol C Tables 4.2.6.8 and 6.1.1.4'

_shelx_space_group_comment       
;
The symmetry employed for this shelxl refinement is uniquely defined
by the following loop, which should always be used as a source of
symmetry information in preference to the above space-group names.
They are only intended as comments.
;
_space_group_crystal_system      monoclinic
_space_group_IT_number           14
_space_group_name_H-M_alt        'P 1 21/n 1'
_space_group_name_Hall           '-P 2yn'
loop_
_space_group_symop_operation_xyz
'x, y, z'
'-x+1/2, y+1/2, -z+1/2'
'-x, -y, -z'
'x-1/2, -y-1/2, z-1/2'

_cell_length_a                   13.8755(13)
_cell_length_b                   7.1896(5)
_cell_length_c                   14.6846(13)
_cell_angle_alpha                90
_cell_angle_beta                 93.679(3)
_cell_angle_gamma                90
_cell_volume                     1461.9(2)
_cell_formula_units_Z            4
_cell_measurement_reflns_used    5162
_cell_measurement_temperature    300
_cell_measurement_theta_max      25.71
_cell_measurement_theta_min      2.78
_shelx_estimated_absorpt_T_max   0.871
_shelx_estimated_absorpt_T_min   0.797
_exptl_absorpt_coefficient_mu    0.237
_exptl_absorpt_correction_T_max  0.7454
_exptl_absorpt_correction_T_min  0.6830
_exptl_absorpt_correction_type   none
_exptl_absorpt_process_details   
;
SADABS-2016/2 (Bruker,2016/2) was used for absorption correction.
wR2(int) was 0.0809 before and 0.0607 after correction.
The Ratio of minimum to maximum transmission is 0.9163.
The \l/2 correction factor is Not present.
;
_exptl_absorpt_special_details   ?
_exptl_crystal_colour            'clear light colourless'
_exptl_crystal_colour_lustre     clear
_exptl_crystal_colour_modifier   light
_exptl_crystal_colour_primary    colourless
_exptl_crystal_density_diffrn    1.428
_exptl_crystal_density_meas      ?
_exptl_crystal_density_method    ?
_exptl_crystal_description       block
_exptl_crystal_F_000             656
_exptl_crystal_size_max          1
_exptl_crystal_size_mid          0.8
_exptl_crystal_size_min          0.6
_exptl_transmission_factor_max   ?
_exptl_transmission_factor_min   ?
_diffrn_reflns_av_R_equivalents  0.0568
_diffrn_reflns_av_unetI/netI     0.0305
_diffrn_reflns_Laue_measured_fraction_full 0.997
_diffrn_reflns_Laue_measured_fraction_max 0.997
_diffrn_reflns_limit_h_max       17
_diffrn_reflns_limit_h_min       -17
_diffrn_reflns_limit_k_max       8
_diffrn_reflns_limit_k_min       -8
_diffrn_reflns_limit_l_max       18
_diffrn_reflns_limit_l_min       -18
_diffrn_reflns_number            20618
_diffrn_reflns_point_group_measured_fraction_full 0.997
_diffrn_reflns_point_group_measured_fraction_max 0.997
_diffrn_reflns_theta_full        25.242
_diffrn_reflns_theta_max         26.381
_diffrn_reflns_theta_min         1.958
_diffrn_ambient_temperature      300
_diffrn_detector_area_resol_mean ?
_diffrn_measured_fraction_theta_full 0.997
_diffrn_measured_fraction_theta_max 0.997
_diffrn_measurement_device_type  'Bruker APEX-II CCD'
_diffrn_measurement_method       '\f and \w scans'
_diffrn_radiation_type           MoK\a
_diffrn_radiation_wavelength     0.71073
_diffrn_source                   ?
_diffrn_source_current           1.4
_diffrn_source_power             0.07
_diffrn_source_voltage           50.0
_diffrn_standards_number         0
_reflns_Friedel_coverage         0.000
_reflns_Friedel_fraction_full    .
_reflns_Friedel_fraction_max     .
_reflns_number_gt                2242
_reflns_number_total             2974
_reflns_special_details          
;
 Reflections were merged by SHELXL according to the crystal
 class for the calculation of statistics and refinement.
 
 _reflns_Friedel_fraction is defined as the number of unique
 Friedel pairs measured divided by the number that would be
 possible theoretically, ignoring centric projections and
 systematic absences.
;
_reflns_threshold_expression     'I > 2\s(I)'
_computing_cell_refinement       'SAINT V8.40B (?, 2016)'
_computing_data_collection       ?
_computing_data_reduction        'SAINT V8.40B (?, 2016)'
_computing_molecular_graphics    'Olex2 1.5 (Dolomanov et al., 2009)'
_computing_publication_material  'Olex2 1.5 (Dolomanov et al., 2009)'
_computing_structure_refinement  'SHELXL 2014/7 (Sheldrick, 2015)'
_computing_structure_solution    'SHELXT 2018/2 (Sheldrick, 2018)'
_refine_diff_density_max         0.204
_refine_diff_density_min         -0.329
_refine_diff_density_rms         0.041
_refine_ls_extinction_coef       .
_refine_ls_extinction_method     none
_refine_ls_goodness_of_fit_ref   1.015
_refine_ls_hydrogen_treatment    constr
_refine_ls_matrix_type           full
_refine_ls_number_parameters     199
_refine_ls_number_reflns         2974
_refine_ls_number_restraints     0
_refine_ls_R_factor_all          0.0606
_refine_ls_R_factor_gt           0.0403
_refine_ls_restrained_S_all      1.015
_refine_ls_shift/su_max          0.000
_refine_ls_shift/su_mean         0.000
_refine_ls_structure_factor_coef Fsqd
_refine_ls_weighting_details     
'w=1/[\s^2^(Fo^2^)+(0.0432P)^2^+0.5568P] where P=(Fo^2^+2Fc^2^)/3'
_refine_ls_weighting_scheme      calc
_refine_ls_wR_factor_gt          0.0931
_refine_ls_wR_factor_ref         0.1050
_refine_special_details          ?
_olex2_refinement_description    
;
1. Fixed Uiso
 At 1.2 times of:
  All C(H) groups, All C(H,H) groups
2.a Ternary CH refined with riding coordinates:
 C10(H10), C11(H11)
2.b Secondary CH2 refined with riding coordinates:
 C9(H9A,H9B)
2.c Aromatic/amide H refined with riding coordinates:
 C2(H2), C3(H3), C4(H4), C5(H5), C6(H6), C13(H13), C14(H14), C15(H15),
 C16(H16), C17(H17)
;
_atom_sites_solution_hydrogens   geom
_atom_sites_solution_primary     dual
_atom_sites_solution_secondary   ?
loop_
_atom_site_label
_atom_site_type_symbol
_atom_site_fract_x
_atom_site_fract_y
_atom_site_fract_z
_atom_site_U_iso_or_equiv
_atom_site_adp_type
_atom_site_occupancy
_atom_site_site_symmetry_order
_atom_site_calc_flag
_atom_site_refinement_flags_posn
_atom_site_refinement_flags_adp
_atom_site_refinement_flags_occupancy
_atom_site_disorder_assembly
_atom_site_disorder_group
S1 S 0.68793(4) 0.20822(7) 0.40393(3) 0.04427(16) Uani 1 1 d . . . . .
O1 O 0.78297(11) 0.2298(2) 0.37250(10) 0.0585(4) Uani 1 1 d . . . . .
O2 O 0.62692(13) 0.0628(2) 0.36590(10) 0.0643(5) Uani 1 1 d . . . . .
O3 O 0.48083(11) 0.5222(2) 0.30964(12) 0.0677(5) Uani 1 1 d . . . . .
O4 O 0.46739(11) 0.3334(2) 0.42870(12) 0.0663(5) Uani 1 1 d . . . . .
C1 C 0.69901(15) 0.1827(2) 0.52311(13) 0.0415(4) Uani 1 1 d . . . . .
C2 C 0.78519(16) 0.2317(3) 0.56944(15) 0.0517(5) Uani 1 1 d . . . . .
H2 H 0.8342 0.2873 0.5388 0.062 Uiso 1 1 calc R U . . .
C3 C 0.79722(19) 0.1972(3) 0.66134(16) 0.0643(6) Uani 1 1 d . . . . .
H3 H 0.8550 0.2292 0.6931 0.077 Uiso 1 1 calc R U . . .
C4 C 0.7249(2) 0.1161(4) 0.70662(16) 0.0696(7) Uani 1 1 d . . . . .
H4 H 0.7341 0.0914 0.7687 0.084 Uiso 1 1 calc R U . . .
C5 C 0.6389(2) 0.0713(4) 0.66076(17) 0.0712(7) Uani 1 1 d . . . . .
H5 H 0.5896 0.0191 0.6923 0.085 Uiso 1 1 calc R U . . .
C6 C 0.62505(18) 0.1031(3) 0.56824(15) 0.0578(6) Uani 1 1 d . . . . .
H6 H 0.5670 0.0715 0.5368 0.069 Uiso 1 1 calc R U . . .
C7 C 0.62559(14) 0.4178(3) 0.38009(12) 0.0398(4) Uani 1 1 d . . . . .
C8 C 0.51812(16) 0.4145(3) 0.37905(15) 0.0504(5) Uani 1 1 d . . . . .
C9 C 0.55512(18) 0.5875(4) 0.25162(16) 0.0651(6) Uani 1 1 d . . . . .
H9A H 0.5504 0.7210 0.2432 0.078 Uiso 1 1 calc R U . . .
H9B H 0.5481 0.5279 0.1923 0.078 Uiso 1 1 calc R U . . .
C10 C 0.65007(16) 0.5371(3) 0.29955(13) 0.0485(5) Uani 1 1 d . . . . .
H10 H 0.7043 0.5018 0.2636 0.058 Uiso 1 1 calc R U . . .
C11 C 0.66968(14) 0.6138(3) 0.39272(13) 0.0420(5) Uani 1 1 d . . . . .
H11 H 0.6225 0.7077 0.4088 0.050 Uiso 1 1 calc R U . . .
C12 C 0.76868(14) 0.6510(3) 0.43379(13) 0.0411(4) Uani 1 1 d . . . . .
C13 C 0.77951(15) 0.7055(3) 0.52411(15) 0.0500(5) Uani 1 1 d . . . . .
H13 H 0.7257 0.7109 0.5586 0.060 Uiso 1 1 calc R U . . .
C14 C 0.86900(17) 0.7520(3) 0.56378(17) 0.0605(6) Uani 1 1 d . . . . .
H14 H 0.8750 0.7884 0.6246 0.073 Uiso 1 1 calc R U . . .
C15 C 0.94920(18) 0.7446(4) 0.51396(19) 0.0685(7) Uani 1 1 d . . . . .
H15 H 1.0094 0.7774 0.5406 0.082 Uiso 1 1 calc R U . . .
C16 C 0.93983(17) 0.6886(4) 0.42470(18) 0.0726(7) Uani 1 1 d . . . . .
H16 H 0.9943 0.6811 0.3911 0.087 Uiso 1 1 calc R U . . .
C17 C 0.85023(17) 0.6432(4) 0.38385(16) 0.0597(6) Uani 1 1 d . . . . .
H17 H 0.8447 0.6074 0.3229 0.072 Uiso 1 1 calc R U . . .

loop_
_atom_site_aniso_label
_atom_site_aniso_U_11
_atom_site_aniso_U_22
_atom_site_aniso_U_33
_atom_site_aniso_U_23
_atom_site_aniso_U_13
_atom_site_aniso_U_12
S1 0.0613(3) 0.0348(3) 0.0365(3) -0.00160(19) 0.0016(2) 0.0033(2)
O1 0.0648(10) 0.0607(10) 0.0520(9) 0.0023(7) 0.0193(7) 0.0171(8)
O2 0.0971(13) 0.0395(8) 0.0537(9) -0.0083(7) -0.0142(8) -0.0062(8)
O3 0.0514(9) 0.0711(11) 0.0780(11) 0.0096(9) -0.0168(8) -0.0003(8)
O4 0.0538(10) 0.0667(11) 0.0791(12) -0.0018(9) 0.0091(8) -0.0156(8)
C1 0.0529(12) 0.0323(9) 0.0391(10) 0.0019(8) 0.0010(9) 0.0020(8)
C2 0.0541(13) 0.0507(12) 0.0494(12) 0.0029(9) -0.0019(10) 0.0021(10)
C3 0.0735(16) 0.0653(15) 0.0517(13) -0.0018(11) -0.0152(12) 0.0023(13)
C4 0.105(2) 0.0640(15) 0.0395(12) 0.0031(11) -0.0007(14) 0.0107(15)
C5 0.0885(19) 0.0696(17) 0.0576(15) 0.0157(12) 0.0208(14) -0.0064(14)
C6 0.0643(14) 0.0555(13) 0.0535(13) 0.0090(10) 0.0022(11) -0.0113(11)
C7 0.0460(11) 0.0363(10) 0.0363(10) 0.0017(8) -0.0026(8) -0.0032(8)
C8 0.0505(13) 0.0442(12) 0.0554(13) -0.0047(10) -0.0052(10) -0.0047(10)
C9 0.0707(16) 0.0682(15) 0.0537(14) 0.0158(11) -0.0165(12) -0.0024(12)
C10 0.0576(13) 0.0492(12) 0.0381(11) 0.0121(9) -0.0032(9) -0.0028(10)
C11 0.0464(11) 0.0339(10) 0.0453(11) 0.0052(8) -0.0005(9) 0.0002(8)
C12 0.0426(11) 0.0343(10) 0.0462(11) 0.0059(8) 0.0004(9) -0.0011(8)
C13 0.0482(12) 0.0495(12) 0.0523(12) -0.0060(10) 0.0027(10) -0.0004(10)
C14 0.0566(14) 0.0654(15) 0.0586(14) -0.0157(11) -0.0037(11) -0.0021(11)
C15 0.0512(14) 0.0773(17) 0.0754(17) -0.0055(13) -0.0089(12) -0.0106(12)
C16 0.0438(13) 0.104(2) 0.0708(17) 0.0017(15) 0.0083(12) -0.0105(13)
C17 0.0565(14) 0.0762(16) 0.0468(12) 0.0029(11) 0.0054(11) -0.0089(12)

_geom_special_details            
;
 All esds (except the esd in the dihedral angle between two l.s. planes)
 are estimated using the full covariance matrix.  The cell esds are taken
 into account individually in the estimation of esds in distances, angles
 and torsion angles; correlations between esds in cell parameters are only
 used when they are defined by crystal symmetry.  An approximate (isotropic)
 treatment of cell esds is used for estimating esds involving l.s. planes.
;
loop_
_geom_bond_atom_site_label_1
_geom_bond_atom_site_label_2
_geom_bond_distance
_geom_bond_site_symmetry_2
_geom_bond_publ_flag
S1 O1 1.4331(16) . ?
S1 O2 1.4355(15) . ?
S1 C1 1.7566(19) . ?
S1 C7 1.7612(19) . ?
O3 C8 1.356(3) . ?
O3 C9 1.457(3) . ?
O4 C8 1.197(3) . ?
C1 C2 1.383(3) . ?
C1 C6 1.381(3) . ?
C2 H2 0.9300 . ?
C2 C3 1.372(3) . ?
C3 H3 0.9300 . ?
C3 C4 1.369(4) . ?
C4 H4 0.9300 . ?
C4 C5 1.370(4) . ?
C5 H5 0.9300 . ?
C5 C6 1.379(3) . ?
C6 H6 0.9300 . ?
C7 C8 1.490(3) . ?
C7 C10 1.517(3) . ?
C7 C11 1.543(3) . ?
C9 H9A 0.9700 . ?
C9 H9B 0.9700 . ?
C9 C10 1.498(3) . ?
C10 H10 0.9800 . ?
C10 C11 1.484(3) . ?
C11 H11 0.9800 . ?
C11 C12 1.489(3) . ?
C12 C13 1.382(3) . ?
C12 C17 1.389(3) . ?
C13 H13 0.9300 . ?
C13 C14 1.378(3) . ?
C14 H14 0.9300 . ?
C14 C15 1.371(3) . ?
C15 H15 0.9300 . ?
C15 C16 1.369(4) . ?
C16 H16 0.9300 . ?
C16 C17 1.384(3) . ?
C17 H17 0.9300 . ?

loop_
_geom_angle_atom_site_label_1
_geom_angle_atom_site_label_2
_geom_angle_atom_site_label_3
_geom_angle
_geom_angle_site_symmetry_1
_geom_angle_site_symmetry_3
_geom_angle_publ_flag
O1 S1 O2 119.03(10) . . ?
O1 S1 C1 107.98(10) . . ?
O1 S1 C7 107.08(9) . . ?
O2 S1 C1 108.87(9) . . ?
O2 S1 C7 106.00(9) . . ?
C1 S1 C7 107.32(9) . . ?
C8 O3 C9 111.93(17) . . ?
C2 C1 S1 118.76(16) . . ?
C6 C1 S1 120.07(16) . . ?
C6 C1 C2 121.02(19) . . ?
C1 C2 H2 120.5 . . ?
C3 C2 C1 119.0(2) . . ?
C3 C2 H2 120.5 . . ?
C2 C3 H3 119.7 . . ?
C4 C3 C2 120.5(2) . . ?
C4 C3 H3 119.7 . . ?
C3 C4 H4 119.9 . . ?
C3 C4 C5 120.2(2) . . ?
C5 C4 H4 119.9 . . ?
C4 C5 H5 119.7 . . ?
C4 C5 C6 120.5(2) . . ?
C6 C5 H5 119.7 . . ?
C1 C6 H6 120.6 . . ?
C5 C6 C1 118.7(2) . . ?
C5 C6 H6 120.6 . . ?
C8 C7 S1 117.84(14) . . ?
C8 C7 C10 105.95(16) . . ?
C8 C7 C11 113.84(16) . . ?
C10 C7 S1 120.47(15) . . ?
C10 C7 C11 58.01(12) . . ?
C11 C7 S1 124.86(14) . . ?
O3 C8 C7 109.40(18) . . ?
O4 C8 O3 121.7(2) . . ?
O4 C8 C7 128.9(2) . . ?
O3 C9 H9A 110.5 . . ?
O3 C9 H9B 110.5 . . ?
O3 C9 C10 106.35(17) . . ?
H9A C9 H9B 108.7 . . ?
C10 C9 H9A 110.5 . . ?
C10 C9 H9B 110.5 . . ?
C7 C10 H10 119.5 . . ?
C9 C10 C7 105.59(18) . . ?
C9 C10 H10 119.5 . . ?
C11 C10 C7 61.87(12) . . ?
C11 C10 C9 116.6(2) . . ?
C11 C10 H10 119.5 . . ?
C7 C11 H11 113.1 . . ?
C10 C11 C7 60.13(12) . . ?
C10 C11 H11 113.1 . . ?
C10 C11 C12 123.38(18) . . ?
C12 C11 C7 124.15(16) . . ?
C12 C11 H11 113.1 . . ?
C13 C12 C11 118.72(18) . . ?
C13 C12 C17 118.44(19) . . ?
C17 C12 C11 122.74(18) . . ?
C12 C13 H13 119.5 . . ?
C14 C13 C12 120.9(2) . . ?
C14 C13 H13 119.5 . . ?
C13 C14 H14 119.8 . . ?
C15 C14 C13 120.3(2) . . ?
C15 C14 H14 119.8 . . ?
C14 C15 H15 120.3 . . ?
C16 C15 C14 119.4(2) . . ?
C16 C15 H15 120.3 . . ?
C15 C16 H16 119.6 . . ?
C15 C16 C17 120.8(2) . . ?
C17 C16 H16 119.6 . . ?
C12 C17 H17 120.0 . . ?
C16 C17 C12 120.1(2) . . ?
C16 C17 H17 120.0 . . ?

loop_
_geom_torsion_atom_site_label_1
_geom_torsion_atom_site_label_2
_geom_torsion_atom_site_label_3
_geom_torsion_atom_site_label_4
_geom_torsion
_geom_torsion_site_symmetry_1
_geom_torsion_site_symmetry_2
_geom_torsion_site_symmetry_3
_geom_torsion_site_symmetry_4
_geom_torsion_publ_flag
S1 C1 C2 C3 -174.44(17) . . . . ?
S1 C1 C6 C5 174.87(18) . . . . ?
S1 C7 C8 O3 -140.28(15) . . . . ?
S1 C7 C8 O4 39.5(3) . . . . ?
S1 C7 C10 C9 133.35(17) . . . . ?
S1 C7 C10 C11 -114.48(17) . . . . ?
S1 C7 C11 C10 107.07(18) . . . . ?
S1 C7 C11 C12 -5.1(3) . . . . ?
O1 S1 C1 C2 15.87(18) . . . . ?
O1 S1 C1 C6 -159.71(17) . . . . ?
O1 S1 C7 C8 161.56(15) . . . . ?
O1 S1 C7 C10 29.39(18) . . . . ?
O1 S1 C7 C11 -40.78(18) . . . . ?
O2 S1 C1 C2 146.42(16) . . . . ?
O2 S1 C1 C6 -29.2(2) . . . . ?
O2 S1 C7 C8 33.51(17) . . . . ?
O2 S1 C7 C10 -98.66(16) . . . . ?
O2 S1 C7 C11 -168.82(15) . . . . ?
O3 C9 C10 C7 7.6(2) . . . . ?
O3 C9 C10 C11 -58.3(2) . . . . ?
C1 S1 C7 C8 -82.72(16) . . . . ?
C1 S1 C7 C10 145.12(15) . . . . ?
C1 S1 C7 C11 74.95(17) . . . . ?
C1 C2 C3 C4 -0.2(3) . . . . ?
C2 C1 C6 C5 -0.6(3) . . . . ?
C2 C3 C4 C5 -1.1(4) . . . . ?
C3 C4 C5 C6 1.6(4) . . . . ?
C4 C5 C6 C1 -0.7(4) . . . . ?
C6 C1 C2 C3 1.1(3) . . . . ?
C7 S1 C1 C2 -99.26(17) . . . . ?
C7 S1 C1 C6 85.16(18) . . . . ?
C7 C10 C11 C12 113.4(2) . . . . ?
C7 C11 C12 C13 -99.7(2) . . . . ?
C7 C11 C12 C17 83.9(3) . . . . ?
C8 O3 C9 C10 -9.4(3) . . . . ?
C8 C7 C10 C9 -3.7(2) . . . . ?
C8 C7 C10 C11 108.49(17) . . . . ?
C8 C7 C11 C10 -94.48(19) . . . . ?
C8 C7 C11 C12 153.37(18) . . . . ?
C9 O3 C8 O4 -172.7(2) . . . . ?
C9 O3 C8 C7 7.1(2) . . . . ?
C9 C10 C11 C7 94.2(2) . . . . ?
C9 C10 C11 C12 -152.41(19) . . . . ?
C10 C7 C8 O3 -1.9(2) . . . . ?
C10 C7 C8 O4 177.9(2) . . . . ?
C10 C7 C11 C12 -112.2(2) . . . . ?
C10 C11 C12 C13 -173.81(18) . . . . ?
C10 C11 C12 C17 9.8(3) . . . . ?
C11 C7 C8 O3 59.6(2) . . . . ?
C11 C7 C8 O4 -120.6(2) . . . . ?
C11 C7 C10 C9 -112.2(2) . . . . ?
C11 C12 C13 C14 -176.22(19) . . . . ?
C11 C12 C17 C16 176.6(2) . . . . ?
C12 C13 C14 C15 -0.1(4) . . . . ?
C13 C12 C17 C16 0.2(3) . . . . ?
C13 C14 C15 C16 -0.8(4) . . . . ?
C14 C15 C16 C17 1.3(4) . . . . ?
C15 C16 C17 C12 -1.1(4) . . . . ?
C17 C12 C13 C14 0.3(3) . . . . ?

_shelx_res_file                  
;
    mo_0721wyl_0m.res created by SHELXL-2014/7

TITL mo_0721wyl_0m_a.res in P2(1)/n
REM Old TITL mo_0721WYL_0m in P2(1)/n
REM SHELXT solution in P2(1)/n: R1 0.152, Rweak 0.007, Alpha 0.038
REM <I/s> 0.393 for 253 systematic absences, Orientation as input
REM Formula found by SHELXT: C17 O4 S
CELL 0.71073 13.8755 7.1896 14.6846 90 93.679 90
ZERR 4 0.0013 0.0005 0.0013 0 0.003 0
LATT 1
SYMM 0.5-X,0.5+Y,0.5-Z
SFAC C H O S
UNIT 68 56 16 4

L.S. 20
PLAN  5
SIZE 0.6 0.8 1
TEMP 26.85
CONF
list 4
htab
bond $H
fmap 2 53
acta
MORE -1
OMIT -2 1 5
OMIT 4 0 4
OMIT -2 2 2
OMIT 1 1 5
OMIT -2 1 1
OMIT -6 0 2
OMIT -3 3 3
REM <olex2.extras>
REM <HklSrc "%.\\mo_0721WYL_0m.hkl">
REM </olex2.extras>

WGHT    0.043200    0.556800
FVAR       0.64133
S1    4    0.687934    0.208221    0.403933    11.00000    0.06133    0.03481 =
         0.03648   -0.00160    0.00165    0.00328
O1    3    0.782966    0.229789    0.372504    11.00000    0.06477    0.06070 =
         0.05199    0.00234    0.01930    0.01713
O2    3    0.626919    0.062836    0.365895    11.00000    0.09715    0.03954 =
         0.05370   -0.00830   -0.01421   -0.00621
O3    3    0.480827    0.522165    0.309639    11.00000    0.05142    0.07111 =
         0.07796    0.00965   -0.01677   -0.00028
O4    3    0.467391    0.333417    0.428705    11.00000    0.05382    0.06670 =
         0.07907   -0.00184    0.00914   -0.01561
C1    1    0.699010    0.182728    0.523112    11.00000    0.05290    0.03230 =
         0.03915    0.00189    0.00095    0.00200
C2    1    0.785192    0.231745    0.569435    11.00000    0.05415    0.05070 =
         0.04943    0.00287   -0.00193    0.00205
AFIX  43
H2    2    0.834243    0.287261    0.538752    11.00000   -1.20000
AFIX   0
C3    1    0.797222    0.197226    0.661337    11.00000    0.07347    0.06532 =
         0.05174   -0.00177   -0.01521    0.00234
AFIX  43
H3    2    0.854968    0.229164    0.693146    11.00000   -1.20000
AFIX   0
C4    1    0.724882    0.116116    0.706621    11.00000    0.10471    0.06402 =
         0.03953    0.00314   -0.00069    0.01068
AFIX  43
H4    2    0.734142    0.091364    0.768728    11.00000   -1.20000
AFIX   0
C5    1    0.638929    0.071311    0.660761    11.00000    0.08848    0.06955 =
         0.05755    0.01569    0.02085   -0.00636
AFIX  43
H5    2    0.589562    0.019082    0.692265    11.00000   -1.20000
AFIX   0
C6    1    0.625050    0.103063    0.568237    11.00000    0.06429    0.05552 =
         0.05353    0.00900    0.00222   -0.01130
AFIX  43
H6    2    0.567022    0.071453    0.536837    11.00000   -1.20000
AFIX   0
C7    1    0.625590    0.417772    0.380088    11.00000    0.04603    0.03629 =
         0.03632    0.00171   -0.00262   -0.00324
C8    1    0.518122    0.414537    0.379054    11.00000    0.05053    0.04418 =
         0.05539   -0.00473   -0.00523   -0.00473
C9    1    0.555117    0.587459    0.251622    11.00000    0.07066    0.06822 =
         0.05371    0.01577   -0.01648   -0.00235
AFIX  23
H9A   2    0.550397    0.721029    0.243156    11.00000   -1.20000
H9B   2    0.548140    0.527915    0.192291    11.00000   -1.20000
AFIX   0
C10   1    0.650068    0.537129    0.299551    11.00000    0.05757    0.04919 =
         0.03807    0.01208   -0.00322   -0.00282
AFIX  13
H10   2    0.704274    0.501811    0.263568    11.00000   -1.20000
AFIX   0
C11   1    0.669682    0.613820    0.392723    11.00000    0.04636    0.03394 =
         0.04531    0.00519   -0.00047    0.00017
AFIX  13
H11   2    0.622473    0.707713    0.408803    11.00000   -1.20000
AFIX   0
C12   1    0.768675    0.651044    0.433792    11.00000    0.04257    0.03432 =
         0.04620    0.00586    0.00036   -0.00113
C13   1    0.779509    0.705504    0.524112    11.00000    0.04818    0.04954 =
         0.05225   -0.00605    0.00268   -0.00043
AFIX  43
H13   2    0.725670    0.710893    0.558617    11.00000   -1.20000
AFIX   0
C14   1    0.868999    0.751953    0.563779    11.00000    0.05658    0.06537 =
         0.05863   -0.01569   -0.00366   -0.00210
AFIX  43
H14   2    0.875024    0.788438    0.624639    11.00000   -1.20000
AFIX   0
C15   1    0.949199    0.744644    0.513965    11.00000    0.05118    0.07732 =
         0.07539   -0.00551   -0.00893   -0.01057
AFIX  43
H15   2    1.009434    0.777433    0.540575    11.00000   -1.20000
AFIX   0
C16   1    0.939826    0.688648    0.424702    11.00000    0.04385    0.10370 =
         0.07075    0.00171    0.00830   -0.01046
AFIX  43
H16   2    0.994289    0.681053    0.391131    11.00000   -1.20000
AFIX   0
C17   1    0.850230    0.643216    0.383855    11.00000    0.05648    0.07615 =
         0.04676    0.00291    0.00542   -0.00886
AFIX  43
H17   2    0.844655    0.607405    0.322888    11.00000   -1.20000
AFIX   0
HKLF 4

REM  mo_0721wyl_0m_a.res in P2(1)/n
REM R1 =  0.0403 for    2242 Fo > 4sig(Fo)  and  0.0606 for all    2974 data
REM    199 parameters refined using      0 restraints

END

WGHT      0.0432      0.5567

REM Instructions for potential hydrogen bonds
EQIV $1 -x+3/2, y+1/2, -z+1/2
HTAB C10 O1_$1
EQIV $2 x, y+1, z
HTAB C11 O2_$2

REM Highest difference peak  0.204,  deepest hole -0.329,  1-sigma level  0.041
Q1    1   0.6945  0.1981  0.4698  11.00000  0.05    0.20
Q2    1   0.6394  0.4270  0.3302  11.00000  0.05    0.18
Q3    1   0.6602  0.3409  0.3914  11.00000  0.05    0.17
Q4    1   0.8283  0.5055  0.3169  11.00000  0.05    0.15
Q5    1   0.6471  0.4914  0.3987  11.00000  0.05    0.14
;
_shelx_res_checksum              87631
_shelx_hkl_file                  
;
   2   0   0 2726.93   74.19
  -2   0   0 2774.82   74.09
   3   0   0   -0.10    0.90
   3   0   0    0.10    0.80
  -3   0   0    0.00    0.90
  -3   0   0   -0.20    0.80
   4   0   0  123.69    6.30
  -4   0   0  125.89    6.30
  -4   0   0  127.09    6.40
   4   0   0  128.89    6.30
  -5   0   0    1.70    1.20
   5   0   0    0.00    1.00
   5   0   0    1.90    1.30
  -6   0   0 1216.68   34.70
  -6   0   0 1278.37   35.20
   6   0   0 1256.17   35.00
   6   0   0 1216.38   34.50
  -7   0   0    3.20    2.10
   7   0   0    2.30    1.60
   7   0   0    1.60    2.00
  -7   0   0    0.90    1.50
  -8   0   0    7.90    2.80
  -8   0   0    8.50    2.80
   8   0   0    7.80    2.50
   8   0   0    5.50    2.40
  -9   0   0   -0.90    1.80
   9   0   0   -1.10    1.40
  -9   0   0    1.10    1.70
   9   0   0    3.00    2.30
  10   0   0    1.70    2.30
 -10   0   0    4.20    2.50
  10   0   0    0.00    2.10
 -10   0   0    3.10    3.00
  11   0   0   -1.50    1.90
 -11   0   0   -6.90    2.50
 -11   0   0    0.30    2.40
  11   0   0    0.00    2.80
 -12   0   0  305.87   17.60
  12   0   0  310.37   17.50
 -12   0   0  287.57   17.30
  12   0   0  298.37   16.90
  13   0   0    0.50    4.10
  13   0   0    3.70    3.20
 -13   0   0    0.70    3.20
 -14   0   0   10.60    4.90
  14   0   0   11.60    4.80
  15   0   0   -4.80    3.90
 -15   0   0   -2.50    4.40
 -15   0   0    5.60    5.80
  15   0   0   -3.00    4.90
 -16   0   0   -1.40    4.80
  16   0   0   23.80    7.20
 -16   0   0   -0.10    5.30
  16   0   0    2.80    4.10
  17   0   0    5.50    6.50
 -17   0   0   12.60    6.90
   0  -1   0   -0.10    0.30
   0   1   0   -0.10    0.30
  -1  -1   0  608.84   14.70
  -1  -1   0  594.24   14.80
  -1   1   0  631.54   14.10
   1   1   0  598.64   16.30
   1   1   0  620.94   15.00
  -1   1   0  614.64   14.20
   1   1   0  597.44   14.90
   2  -1   0 3846.02   86.79
   3  -1   0 2896.81   65.49
   3  -1   0 2747.93   65.29
  -3  -1   0 2845.62   68.69
  -3  -1   0 2880.11   66.29
   3   1   0 2831.62   66.59
  -3   1   0 2713.33   65.79
  -3   1   0 2776.62   65.79
  -4  -1   0  211.18    9.00
   4  -1   0  228.78    8.50
  -4  -1   0  215.38    8.80
   4  -1   0  214.28    8.40
  -4   1   0  224.28    8.80
   4   1   0  228.08    9.20
  -4   1   0  228.08    8.90
   4   1   0  212.48    8.90
   5  -1   0  352.56   13.00
  -5  -1   0  378.46   14.00
   5  -1   0  384.26   13.10
  -5   1   0  383.16   14.00
   5   1   0  368.16   13.80
   5   1   0  405.96   14.30
  -5   1   0  386.26   13.70
   6  -1   0   92.19    5.90
  -6  -1   0   80.59    6.00
  -6  -1   0   83.09    6.20
   6  -1   0   92.09    6.10
  -6   1   0   91.99    6.40
   6   1   0   78.59    6.00
  -6   1   0   88.69    6.30
   6   1   0   85.09    6.30
   7  -1   0  106.79    7.20
  -7  -1   0  100.09    7.50
  -7  -1   0  123.49    8.00
   7  -1   0  108.49    7.10
  -7   1   0  107.09    7.50
   7   1   0  115.49    7.90
  -7   1   0  116.59    7.70
   7   1   0  103.09    7.50
   8  -1   0    1.40    1.80
  -8  -1   0    3.00    2.00
   8  -1   0    4.10    1.90
  -8  -1   0    5.00    2.40
   8   1   0    4.90    2.20
  -8   1   0    2.80    2.00
  -8   1   0    0.40    1.70
  -9  -1   0   21.30    4.50
   9  -1   0   23.30    4.40
   9  -1   0   26.20    4.80
  -9  -1   0   34.80    5.80
  -9   1   0   26.10    5.10
   9   1   0   26.90    5.10
  -9   1   0   21.20    4.50
   9   1   0   26.10    5.10
 -10  -1   0    3.10    2.70
  10  -1   0    4.50    2.80
  10  -1   0    1.90    2.60
 -10  -1   0    4.00    2.40
 -10   1   0    3.50    2.70
  10   1   0    6.20    3.00
 -10   1   0   -1.40    2.40
  11  -1   0   12.20    4.00
 -11  -1   0   11.40    4.00
 -11  -1   0    7.40    3.30
 -11   1   0    7.20    3.70
  11   1   0    7.30    3.40
 -11   1   0   11.50    3.90
  11   1   0   12.20    4.80
 -12  -1   0    0.20    3.00
  12  -1   0    2.30    2.70
 -12  -1   0    0.40    3.10
  12  -1   0    3.00    3.30
  12   1   0    0.40    3.10
  12   1   0    4.70    3.00
 -12   1   0    4.50    3.60
 -12   1   0    1.90    3.70
 -13  -1   0    0.40    3.30
  13  -1   0    6.90    4.20
 -13  -1   0   -0.20    3.70
  13   1   0   -3.20    4.50
 -13   1   0   -2.30    2.80
  13   1   0    0.10    3.30
 -13   1   0    0.40    3.30
 -14  -1   0   35.00    7.20
 -14  -1   0   46.20    9.20
  14  -1   0   33.50    6.90
  14  -1   0   45.60    9.00
  14   1   0   49.70    9.00
 -14   1   0   58.69    9.90
  14   1   0   50.49    8.50
 -14   1   0   43.00    8.40
  15  -1   0    5.20    4.40
  15  -1   0    9.80    5.20
 -15  -1   0    8.20    4.90
 -15  -1   0    4.30    4.40
  15   1   0    6.30    4.90
 -15   1   0    8.80    5.10
 -15   1   0    5.50    5.00
  15   1   0    7.60    4.80
  16  -1   0    2.50    5.00
  16  -1   0   -1.50    5.60
 -16  -1   0   -5.50    5.30
 -16  -1   0    2.90    4.80
  16   1   0   -5.30    4.90
 -16   1   0    1.40    5.50
  16   1   0   -2.60    5.50
 -16   1   0   -5.40    5.60
  17  -1   0    3.70    7.60
 -17  -1   0   -0.10    6.00
  17  -1   0    3.40    6.00
 -17  -1   0   -3.20    3.90
  17   1   0    6.60    6.60
 -17   1   0    5.30    6.10
   0  -2   0 3581.74   83.79
   0   2   0 3497.95   83.89
   1   2   0 9999.00  236.58
  -2  -2   0 3435.46   77.29
  -2  -2   0 3222.98   77.29
  -2  -2   0 3399.96   81.49
   2   2   0 3344.37   78.49
  -2   2   0 3431.86   76.99
   2   2   0 3411.36   78.29
   2   2   0 3432.06   81.19
  -2   2   0 3540.75   76.79
  -3  -2   0   44.80    4.80
   3  -2   0   50.79    2.20
  -3  -2   0   56.19    3.60
  -3  -2   0   44.80    3.10
   3  -2   0   49.80    2.10
   3   2   0   53.29    3.80
   3   2   0   55.79    3.70
  -3   2   0   48.20    3.10
  -3   2   0   61.49    3.30
  -4  -2   0  994.00   28.80
   4  -2   0 1057.19   25.20
  -4  -2   0 1021.70   27.10
  -4  -2   0  989.10   27.40
   4  -2   0 1033.50   25.40
  -4   2   0 1007.80   26.90
   4   2   0  963.00   27.60
  -4   2   0  991.10   26.70
   4   2   0 1006.20   27.90
   5  -2   0    1.00    1.10
  -5  -2   0    2.90    1.60
   5  -2   0    2.20    1.10
  -5  -2   0    1.10    1.40
  -5  -2   0    1.20    1.00
  -5   2   0    0.20    1.10
   5   2   0    1.80    1.50
  -5   2   0    2.80    1.40
   5   2   0    2.70    1.60
  -6  -2   0   45.70    4.60
  -6  -2   0   39.30    4.20
  -6  -2   0   45.10    4.50
   6  -2   0   44.70    3.80
   6  -2   0   39.50    3.70
   6   2   0   43.80    4.70
   6   2   0   48.10    4.70
  -6   2   0   42.70    4.40
  -6   2   0   48.00    4.60
  -7  -2   0  189.28   10.20
  -7  -2   0  217.08   10.80
   7  -2   0  206.48    9.60
   7  -2   0  217.28    9.70
  -7  -2   0  200.78   10.80
   7   2   0  200.88   10.90
   7   2   0  203.68   11.00
  -7   2   0  203.68   10.60
  -7   2   0  228.88   11.00
  -8  -2   0  883.21   28.00
  -8  -2   0  867.91   28.60
   8  -2   0  842.42   26.10
   8  -2   0  861.91   26.30
  -8  -2   0  806.42   27.10
  -8   2   0  815.52   27.70
   8   2   0  871.61   28.80
   8   2   0  819.02   28.20
  -8   2   0  836.92   27.80
   9  -2   0   -1.00    1.50
  -9  -2   0   -0.80    1.80
   9  -2   0    2.40    2.10
  -9  -2   0    1.60    1.60
  -9  -2   0   -0.80    2.10
  -9   2   0    4.20    2.40
  -9   2   0   -0.70    1.80
   9   2   0   -3.20    1.90
   9   2   0    0.80    2.30
 -10  -2   0  102.69    8.20
 -10  -2   0  119.39   11.70
  10  -2   0  104.09    8.10
 -10  -2   0  130.69    9.70
  10  -2   0   99.59    8.00
  10   2   0  120.39    9.80
  10   2   0   96.99    8.80
 -10   2   0  109.69    9.30
 -10   2   0   85.89    8.40
 -11  -2   0    4.30    2.60
  11  -2   0    3.10    3.00
 -11  -2   0    1.80    2.60
 -11  -2   0    2.60    3.30
  11  -2   0    3.70    2.80
 -11   2   0    5.30    3.40
 -11   2   0   -0.80    2.70
  11   2   0   -1.60    3.10
  11   2   0   -0.20    2.60
 -12  -2   0   69.79    9.70
  12  -2   0   73.49    7.90
 -12  -2   0   61.89    7.10
  12  -2   0   68.39    7.90
 -12   2   0   88.69    9.20
 -12   2   0   85.89    9.40
  12   2   0   68.19   13.30
  12   2   0   82.79    9.20
 -13  -2   0   27.30    6.10
 -13  -2   0   24.30    5.90
  13  -2   0   16.30    5.00
 -13  -2   0   18.20    6.70
  13  -2   0   29.80    6.20
 -13   2   0   19.00    5.80
 -13   2   0   19.20    6.00
  13   2   0   17.30    5.40
  14  -2   0    2.70    4.20
  14  -2   0    0.60    3.40
 -14  -2   0   -2.30    2.20
 -14  -2   0    1.30    4.50
 -14  -2   0   -1.30    3.90
 -14   2   0    0.80    4.10
  14   2   0    0.90    3.60
 -14   2   0   -2.90    4.00
  15  -2   0    3.60    4.10
 -15  -2   0   -3.70    5.20
 -15  -2   0    1.60    2.50
 -15  -2   0    8.30    5.20
  15   2   0    8.70    5.10
 -15   2   0    7.50    5.00
  15   2   0    3.70    5.70
 -15   2   0    8.10    5.70
 -16  -2   0   -0.80    3.70
  16  -2   0    2.20    4.40
 -16  -2   0    2.00    5.70
  16  -2   0    9.20    5.90
 -16  -2   0   -0.40    6.30
 -16   2   0    8.10    6.50
   0   3   0   -1.70    0.70
   0   3   0    0.30    0.30
   0   3   0    0.00    0.30
  -1  -3   0  223.58   10.70
  -1   3   0  215.58   10.50
   1   3   0  216.48   10.50
   1   3   0  208.88    6.70
   1   3   0  220.68    6.90
  -2  -3   0  124.69    7.80
   2   3   0  114.69    7.40
   2   3   0  113.79    5.20
   2   3   0  113.79    5.30
  -2   3   0  120.39    4.10
  -2   3   0  118.09    3.90
  -3  -3   0  367.76   10.70
  -3  -3   0  389.96   15.70
  -3  -3   0  370.26   10.80
  -3   3   0  414.26   11.20
   3   3   0  386.96   12.80
   3   3   0  376.96   12.80
  -3   3   0  393.46   11.50
  -4  -3   0    2.10    1.30
  -4  -3   0    4.80    1.40
  -4  -3   0    2.90    1.30
  -4   3   0    5.80    1.60
  -4   3   0    2.50    1.50
   4   3   0    5.80    2.10
   4   3   0    3.40    1.60
   4   3   0    3.40    1.70
  -5  -3   0  344.47   13.10
   5  -3   0  380.46    9.70
  -5  -3   0  396.36   13.40
  -5  -3   0  402.86   16.60
   5  -3   0  379.86    9.80
   5   3   0  388.06   15.10
  -5   3   0  393.66   13.60
   5   3   0  369.36   14.60
   5   3   0  368.06   14.40
  -5   3   0  388.56   13.50
  -6  -3   0  219.98   12.00
  -6  -3   0  200.28    9.60
   6  -3   0  216.78    7.70
  -6  -3   0  217.68   10.20
  -6   3   0  222.28   10.20
   6   3   0  210.28   10.90
   6   3   0  200.78   10.60
  -6   3   0  215.58   10.10
   7  -3   0   25.90    2.90
  -7  -3   0   30.40    4.50
  -7  -3   0   29.10    4.40
   7  -3   0   29.60    3.00
  -7   3   0   28.40    4.50
   7   3   0   22.70    4.30
   7   3   0   34.00    5.20
  -7   3   0   35.30    5.10
  -8  -3   0   56.79    6.40
  -8  -3   0   53.79    5.50
  -8  -3   0   50.89    5.90
   8  -3   0   61.09    4.70
   8   3   0   57.19    6.30
  -8   3   0   57.69    6.10
  -8   3   0   49.40    6.50
   8   3   0   54.79    6.30
  -9  -3   0    3.60    3.00
  -9  -3   0    4.40    2.80
   9  -3   0    2.30    1.80
   9  -3   0    3.20    2.10
  -9  -3   0    3.80    2.30
   9   3   0    1.40    2.70
   9   3   0    6.10    2.80
  -9   3   0    3.30    2.60
  -9   3   0    3.20    2.70
  10  -3   0  513.85   18.80
 -10  -3   0  497.65   21.90
 -10  -3   0  495.35   20.90
  10  -3   0  521.45   18.50
 -10  -3   0  508.15   24.40
  10   3   0  479.95   22.00
 -10   3   0  508.35   21.70
 -10   3   0  475.45   21.20
  10   3   0  528.75   22.80
 -11  -3   0   12.10    4.20
  11  -3   0    4.30    2.70
 -11  -3   0    8.50    3.60
  11  -3   0    4.40    3.10
 -11  -3   0   12.10    4.20
 -11   3   0    2.70    3.30
 -11   3   0   -0.40    2.90
  11   3   0   11.30    4.20
  11   3   0    9.70    4.60
 -12  -3   0    3.80    2.60
  12  -3   0    4.80    3.10
 -12  -3   0    1.10    3.80
  12  -3   0    3.70    3.00
 -12  -3   0    2.50    3.50
  12   3   0   -0.20    3.50
 -12   3   0    3.90    3.40
  12   3   0   -2.20    3.20
 -12   3   0    8.10    4.10
  13  -3   0   -3.60    2.70
  13  -3   0   -0.70    3.20
 -13  -3   0    2.10    3.80
 -13  -3   0    3.20    3.40
 -13  -3   0    7.80    5.20
 -13   3   0   -6.70    3.70
  13   3   0   -0.50    4.60
  13   3   0    0.80    4.00
 -13   3   0    0.70    4.20
 -14  -3   0   23.90    6.30
 -14  -3   0   18.10    6.50
  14  -3   0   25.60    5.60
 -14  -3   0    5.20    3.30
  14  -3   0   12.30    4.80
 -14   3   0   15.50    6.30
  14   3   0   27.70    6.90
 -14   3   0   10.70    5.40
  14   3   0   12.60    7.10
 -15  -3   0    8.00    4.50
  15  -3   0    3.40    4.30
 -15  -3   0    1.90    4.70
 -15  -3   0   18.80    7.40
 -15   3   0    1.40    6.60
  15   3   0    8.50    5.50
  15   3   0  -10.80    6.00
 -15   3   0   -1.50    4.70
 -16  -3   0   34.70    8.10
 -16  -3   0   11.50    5.80
  16  -3   0   19.00    5.80
 -16  -3   0   16.20    8.50
  16   3   0   15.60    7.40
 -16   3   0   12.40    7.30
   0   4   0   92.59    3.50
   0   4   0   78.59    7.00
   0   4   0   85.99    3.40
  -1  -4   0  847.22   28.10
  -1   4   0  816.92   19.90
  -1   4   0  854.01   19.80
  -1   4   0  808.62   27.90
   1   4   0  857.21   21.40
   1   4   0  791.02   27.70
   1   4   0  819.72   21.20
  -2  -4   0   44.60    5.30
  -2   4   0   40.80    2.40
  -2   4   0   48.20    5.50
  -2   4   0   44.20    2.30
   2   4   0   41.80    6.10
   2   4   0   42.10    3.30
  -3  -4   0  519.25   20.70
   3   4   0  481.65   15.80
  -3   4   0  500.05   14.20
   3   4   0  471.15   19.40
   3   4   0  506.65   16.10
  -3   4   0  497.55   20.10
  -3   4   0  504.35   13.70
  -4  -4   0   65.49    2.50
  -4  -4   0   57.39    2.40
   4   4   0   60.19    4.90
   4   4   0   66.89    6.30
   4   4   0   54.39    4.80
  -4   4   0   61.49    4.20
  -4   4   0   71.39    4.10
  -5  -4   0  364.16   17.20
  -5  -4   0  350.66   11.60
  -5  -4   0  342.87   11.30
   5   4   0  338.67   15.50
   5   4   0  362.06   14.30
  -5   4   0  353.66   12.90
   5   4   0  365.16   14.50
  -6  -4   0   12.90    2.70
  -6  -4   0   11.80    3.90
  -6  -4   0   18.60    3.00
  -6   4   0   15.60    3.10
   6   4   0   15.10    3.50
   6   4   0   15.20    3.50
  -6   4   0    9.50    2.70
   6   4   0   10.40    3.30
  -7  -4   0  329.07   12.90
  -7  -4   0  302.57   16.40
  -7  -4   0  304.67   13.00
  -7   4   0  315.97   13.80
  -7   4   0  321.87   13.90
   7   4   0  292.97   14.60
   7   4   0  324.57   15.20
  -8  -4   0   69.19    6.10
   8  -4   0   64.29    2.60
  -8  -4   0   65.19    7.60
  -8  -4   0   67.59    6.40
   8   4   0   64.49    7.00
  -8   4   0   70.09    6.70
  -8   4   0   67.09    6.50
   8   4   0   68.39    7.10
   9  -4   0   62.89    3.90
  -9  -4   0   76.99    6.90
  -9  -4   0   82.29    7.60
  -9  -4   0   65.19   13.20
   9  -4   0   74.89    4.30
   9   4   0   84.59    8.40
  -9   4   0   63.59    7.00
  -9   4   0   79.69    7.70
   9   4   0   80.09    8.20
  10  -4   0   67.69    4.90
 -10  -4   0   60.19    7.80
 -10  -4   0   74.49   10.80
 -10  -4   0   55.59    7.30
  10  -4   0   63.39    4.60
 -10   4   0   85.59    8.50
  10   4   0   68.09   14.00
  10   4   0   72.89    8.40
  11  -4   0  121.49    7.30
 -11  -4   0  141.39   12.00
 -11  -4   0  131.09   10.70
 -11  -4   0  125.29   10.00
  11  -4   0  123.49    7.10
 -11   4   0  124.49   10.90
  11   4   0  118.69   11.60
 -11   4   0  139.59   11.60
  11   4   0  126.49   11.50
 -12  -4   0   11.00    4.20
  12  -4   0    9.20    3.00
  12  -4   0   11.50    3.20
 -12  -4   0    6.50    4.20
 -12  -4   0   11.20    4.80
 -12   4   0   12.70    4.70
 -12   4   0   10.60    5.50
  12   4   0   11.60    4.40
  12   4   0   12.40    6.10
  13  -4   0    0.30    2.90
 -13  -4   0    4.10    3.40
 -13  -4   0   -0.30    3.50
 -13  -4   0   10.00    4.90
  13  -4   0   -0.70    2.70
  13   4   0    4.70    4.30
 -13   4   0    1.20    4.20
  13   4   0   -0.90    4.20
 -13   4   0    0.50    4.30
  14  -4   0    1.70    3.40
 -14  -4   0    8.10    5.60
 -14  -4   0    8.30    5.80
 -14  -4   0   -2.60    4.10
  14  -4   0    9.90    3.70
 -14   4   0    6.10    4.80
  14   4   0    7.20    5.70
 -14   4   0    3.60    5.60
  14   4   0    3.10    6.10
  15  -4   0   -1.80    3.80
 -15  -4   0   12.80    5.80
 -15  -4   0    5.10    5.50
  15  -4   0    8.80    4.00
 -15  -4   0    5.40    6.40
 -15   4   0   -3.20    5.60
  15   4   0   18.10    6.80
 -15   4   0   -1.20    6.40
   0   5   0   -2.10    1.20
   0   5   0   -0.60    0.80
   0   5   0   -0.40    0.70
  -1   5   0   15.80    1.70
   1   5   0   14.40    2.30
  -1   5   0   16.50    4.70
  -1   5   0   14.90    1.70
   1   5   0   15.40    2.20
  -2  -5   0   69.19    7.40
  -2   5   0   73.19    3.80
  -2   5   0   68.89    3.50
   2   5   0   66.89    4.60
   2   5   0   70.19    7.30
   2   5   0   62.69    4.50
  -3  -5   0   91.29    8.60
   3   5   0   99.79    6.10
  -3   5   0  104.69    9.00
   3   5   0   94.09    8.60
  -3   5   0   99.89    4.60
   3   5   0   99.29    6.20
  -3   5   0   93.99    4.90
  -4  -5   0   93.79    9.00
  -4   5   0   98.09    5.60
   4   5   0   92.39    6.50
  -4   5   0   99.39    5.20
   4   5   0   91.49    6.50
  -4   5   0   96.19    8.90
  -5  -5   0  134.29   11.10
   5   5   0  126.59    8.30
  -5   5   0  138.59    7.50
   5   5   0  137.39   10.20
  -5   5   0  139.99    7.10
   5   5   0  131.59    8.30
  -6  -5   0   34.60    2.10
  -6  -5   0   32.30    2.10
   6   5   0   27.60    5.40
   6   5   0   32.20    5.30
  -6   5   0   37.30    4.70
  -6   5   0   36.10    4.90
   6   5   0   41.20    6.00
  -7  -5   0   58.59    4.20
  -7  -5   0   72.59   10.90
  -7  -5   0   54.69    4.20
   7   5   0   54.19    7.30
  -7   5   0   52.69    5.70
   7   5   0   63.49    6.80
  -7   5   0   44.20    5.90
  -8  -5   0   71.19   10.10
  -8  -5   0   73.79    5.70
  -8  -5   0   88.39    6.30
   8   5   0   80.99   14.50
   8   5   0   89.19    8.40
  -8   5   0   97.59    8.00
  -8   5   0   92.49    7.80
  -9  -5   0   78.59    6.80
  -9  -5   0   83.69    9.60
  -9  -5   0   68.19    6.20
  -9   5   0   76.19    7.80
   9   5   0   81.29    8.90
   9   5   0   85.49    9.70
  -9   5   0   92.39    8.10
 -10  -5   0    6.90    2.90
 -10  -5   0    2.10    2.90
 -10  -5   0    2.00    3.60
 -10   5   0    3.30    3.50
  10   5   0    1.50    3.50
  10   5   0    5.80    3.90
 -10   5   0    0.10    3.60
 -11  -5   0   57.29    9.80
 -11  -5   0   55.39    7.30
  11   5   0   44.80    8.30
 -11   5   0   46.00    7.80
 -11   5   0   56.09    8.40
  11   5   0   37.20    8.00
 -12  -5   0   35.30    6.80
 -12  -5   0   33.90    8.30
 -12  -5   0   29.80    5.80
 -12   5   0   29.40    7.10
 -12   5   0   47.00    8.20
  12   5   0   43.90    9.00
  12   5   0   19.00    5.80
 -13  -5   0   13.30    5.40
 -13  -5   0   21.00    6.40
 -13   5   0   20.00    6.20
  13   5   0   35.10    8.10
 -13   5   0   23.70    7.00
  13   5   0   31.50    8.90
 -14  -5   0   11.10    5.10
 -14  -5   0    2.20    4.80
  14   5   0    1.30    5.00
 -14   5   0    3.40    6.00
 -14   5   0   20.10    7.70
   0   6   0  121.39   11.00
   0   6   0  112.39    5.50
   1   6   0  289.07   17.10
  -1   6   0  297.97   10.10
  -1   6   0  307.77   10.10
   1   6   0  332.37   11.40
  -1   6   0  309.47   17.80
   1   6   0  309.77   11.10
   2   6   0    4.70    1.80
  -2   6   0    0.20    1.10
   2   6   0    4.20    3.00
  -2   6   0    0.70    2.80
   2   6   0   -0.60    1.40
  -2   6   0    1.10    1.00
  -3  -6   0   41.10    7.80
   3   6   0   53.19    5.10
   3   6   0   66.79    7.90
  -3   6   0   57.19    4.10
  -3   6   0   61.89    3.90
   3   6   0   57.89    5.30
  -3   6   0   70.19    8.20
  -4  -6   0  112.99   10.70
   4   6   0   93.59    7.00
  -4   6   0   96.59    5.90
   4   6   0  102.19    7.20
   4   6   0   86.49    9.00
  -4   6   0   91.39    9.70
  -5  -6   0    4.30    3.30
   5   6   0    7.60    3.10
   5   6   0   14.70    3.60
  -5   6   0   10.50    4.60
  -5   6   0   14.40    3.00
  -5   6   0   10.20    2.40
  -6  -6   0    5.60    3.90
  -6   6   0    3.50    2.30
   6   6   0   -0.60    2.60
  -6   6   0    3.20    2.30
  -6   6   0    2.10    3.10
   6   6   0    3.40    2.70
  -7  -6   0   60.89    9.90
  -7   6   0   57.29    6.10
   7   6   0   42.30    6.90
  -7   6   0   49.30    6.20
   7   6   0   50.39    8.50
  -8  -6   0   19.80    5.70
   8   6   0   23.00    5.50
  -8   6   0   11.60    4.10
  -8   6   0   18.30    4.50
   8   6   0   25.30    5.50
  -9  -6   0   54.69    4.10
  -9  -6   0   78.69   12.00
   9   6   0   62.29    9.00
   9   6   0   66.19    9.30
  -9   6   0   56.09    7.70
  -9   6   0   59.99    7.90
 -10  -6   0    0.90    4.10
 -10  -6   0    2.00    2.50
  10   6   0    7.30    4.90
  10   6   0   -1.10    4.30
 -10   6   0   -3.40    3.20
 -10   6   0    1.90    4.00
 -11  -6   0   12.80    5.70
 -11  -6   0   14.40    4.00
 -11  -6   0   14.30    3.90
 -11   6   0   18.70    5.80
  11   6   0   26.20    7.20
 -11   6   0   17.80    5.70
  11   6   0   17.80    6.40
 -12  -6   0   21.60    4.70
 -12  -6   0   22.10    7.40
 -12  -6   0    9.20    4.90
  12   6   0    9.90    6.10
  12   6   0   26.90    8.50
 -12   6   0   19.70    6.80
 -12   6   0   17.50    5.80
   0   7   0    0.00    1.60
   0   7   0   -1.70    2.60
   0   7   0    1.30    1.60
  -1   7   0    1.90    3.50
   1   7   0    9.70    3.90
   1   7   0   14.90    3.00
   1   7   0    6.90    2.30
  -1   7   0    9.00    2.50
  -1   7   0   14.10    2.60
   2   7   0   -0.40    2.70
  -2   7   0   -0.30    1.60
   2   7   0    3.80    2.20
  -2   7   0    0.80    3.00
   2   7   0    0.00    1.80
  -3   7   0   51.89    4.50
  -3   7   0   66.59    4.50
  -3   7   0   72.79   11.10
   3   7   0   66.79    6.30
   3   7   0   56.79    5.70
   3   7   0   42.40    8.70
  -4  -7   0   33.50    7.90
   4   7   0   54.59    6.20
  -4   7   0   57.89    4.60
  -4   7   0   61.69   10.20
   4   7   0   48.00    6.20
  -4   7   0   51.99    4.80
  -5  -7   0   11.40    5.20
   5   7   0   19.00    4.60
  -5   7   0   27.70    7.40
   5   7   0   32.20    5.30
  -5   7   0   17.90    3.60
  -5   7   0   25.10    4.10
  -6  -7   0   32.40    7.40
   6   7   0   32.90    6.50
   6   7   0   50.69    7.30
   6   7   0   35.30    5.80
  -6   7   0   48.30    5.60
  -6   7   0   40.80    5.40
  -6   7   0   40.50    8.30
  -7  -7   0    7.00    4.30
   7   7   0    3.50    3.70
  -7   7   0    5.10    3.10
  -7   7   0    3.10    3.10
   7   7   0    4.60    4.00
  -7   7   0    1.00    4.10
   7   7   0    6.60    4.30
  -8  -7   0    2.90    4.80
  -8   7   0   15.00    4.40
  -8   7   0    8.20    5.70
  -8   7   0    8.40    3.80
   8   7   0    9.00    4.60
   8   7   0   10.10    5.00
  -9  -7   0   20.90   10.70
   9   7   0    8.10    5.00
  -9   7   0   15.60    5.30
  -9   7   0   19.40    5.70
  -9   7   0   22.50    7.40
   9   7   0   24.80    6.70
 -10  -7   0   12.50    7.20
 -10   7   0   16.40    5.70
  10   7   0   15.10    6.50
 -10   7   0   15.10    5.50
  10   7   0   13.30    5.50
   0   8   0   52.59   10.10
   0   8   0   40.50    4.70
   0   8   0   31.60    4.50
   1   8   0   42.30    9.10
  -1   8   0   45.30    4.60
   1   8   0   50.99    5.50
  -1   8   0   40.10    4.70
   1   8   0   38.60    4.90
  -1   8   0   41.50    8.00
  -2   8   0    0.40    2.10
  -2   8   0   -0.80    1.90
   2   8   0    2.30    3.50
   2   8   0    0.20    2.70
  -2   8   0    4.40    5.20
   2   8   0   -0.30    2.60
  -3   8   0   15.60    3.30
  -3   8   0   22.60    3.30
   3   8   0    9.30    4.50
   3   8   0   17.70    4.10
  -3   8   0   30.90    8.90
   3   8   0   15.40    4.50
   4   8   0    9.10    4.20
   4   8   0    2.60    3.00
  -4   8   0    4.80    5.10
  -4   8   0    4.20    2.70
  -4   8   0   -0.70    2.30
   4   8   0   -2.80    3.40
  -5   8   0   -3.30    2.80
  -5   8   0    2.30    4.90
  -5   8   0    0.20    2.80
   5   8   0   -3.50    3.20
   5   8   0   -1.00    3.20
  -6  -8   0    1.30    5.40
  -6   8   0    6.30    3.60
   6   8   0    7.20    4.80
  -6   8   0   -3.00    5.00
   6   8   0    2.40    4.40
  -6   8   0    3.60    3.30
  -7  -8   0   19.90    7.30
  -7   8   0   10.70    7.60
  -7   8   0   22.30    4.90
   7   8   0   18.90    6.50
   7   8   0   14.10    5.50
  -7   8   0   21.10    5.00
 -17   0   1    3.40    6.50
  17   0  -1    3.70    5.90
  16   0  -1    3.50    5.60
  16   0  -1    2.00    6.50
 -16   0   1   -7.60    5.10
 -16   0   1   -2.80    6.20
  15   0  -1   19.70    6.90
  15   0  -1   15.00    5.60
 -15   0   1   21.70    6.20
 -15   0   1   15.80    7.30
  14   0  -1   -0.20    3.40
 -14   0   1    2.40    4.00
  13   0  -1  149.09   12.90
  13   0  -1  130.19   11.10
 -13   0   1  155.48   12.80
  12   0  -1   -0.60    3.10
 -12   0   1    1.10    3.60
  12   0  -1   -2.10    2.30
 -12   0   1   -1.80    2.30
  11   0  -1  631.14   25.60
 -11   0   1  654.53   26.00
 -11   0   1  634.64   26.10
  11   0  -1  651.33   25.50
  10   0  -1    3.60    2.30
  10   0  -1   -0.70    2.40
 -10   0   1   -0.30    2.00
 -10   0   1    2.50    2.30
  -9   0   1    3.80    2.40
   9   0  -1    4.40    2.40
  -9   0   1    0.80    1.90
   9   0  -1    1.90    1.90
   8   0  -1   -0.20    1.30
  -8   0   1    1.50    1.70
   8   0  -1    1.10    1.80
   7   0  -1  457.75   17.30
   7   0  -1  464.55   17.30
  -7   0   1  435.06   17.10
  -7   0   1  458.95   17.40
  -6   0   1   -1.40    0.90
   6   0  -1    0.40    1.10
   6   0  -1    1.50    1.40
  -6   0   1    0.30    1.10
  -5   0   1  653.63   20.50
   5   0  -1  676.73   20.50
   5   0  -1  666.73   20.40
  -4   0   1   -0.60    0.70
   4   0  -1   -0.30    0.60
   4   0  -1    0.40    1.00
  -4   0   1    0.40    1.00
  -3   0   1 1075.39   27.50
  -3   0   1 1071.29   27.50
   3   0  -1 1059.29   27.40
   3   0  -1 1080.59   27.50
  -2   0   1   -0.30    0.50
   2   0  -1   -0.40    0.50
   2   0  -1   -0.10    0.40
  -2   0   1   -0.20    0.40
  -1   0   1    2.90    2.40
   2   0   1    0.10    0.60
  -2   0  -1    0.20    0.80
   2   0   1   -0.30    0.60
  -2   0  -1    0.40    0.70
   3   0   1    1.00    1.10
   3   0   1    1.40    1.00
  -3   0  -1    1.20    1.10
  -4   0  -1    0.20    0.90
   4   0   1    0.50    0.90
   4   0   1   -1.40    0.60
  -4   0  -1    0.00    0.80
   5   0   1  235.88   10.30
  -5   0  -1  243.68   10.50
  -5   0  -1  235.78   10.50
   6   0   1   -0.30    1.40
   6   0   1   -0.20    1.00
  -6   0  -1    1.00    1.40
  -6   0  -1    0.20    1.30
   7   0   1 1650.13   45.90
   7   0   1 1654.23   45.80
  -7   0  -1 1690.93   46.00
  -7   0  -1 1668.23   46.20
   8   0   1    0.60    2.00
  -8   0  -1    0.30    1.50
   8   0   1    0.40    1.40
  -8   0  -1    1.10    1.80
  -9   0  -1  139.99   10.10
   9   0   1  146.29    9.80
  -9   0  -1  144.79    9.90
   9   0   1  135.59    9.70
 -10   0  -1   -3.20    2.40
 -10   0  -1   -1.40    2.10
  10   0   1   -1.40    2.00
  10   0   1   -1.80    1.60
 -11   0  -1   83.99    8.70
  11   0   1   70.79    7.80
 -11   0  -1   77.29    8.30
  11   0   1   78.39    8.10
 -12   0  -1    0.30    3.30
  12   0   1   -5.10    3.00
 -12   0  -1    3.90    3.60
  12   0   1    0.60    2.70
  13   0   1  211.98   14.50
  13   0   1  229.18   16.00
 -13   0  -1  238.68   16.00
 -14   0  -1   -4.30    3.80
  14   0   1    0.90    4.00
 -15   0  -1   -2.30    4.90
 -15   0  -1   13.00    5.70
  15   0   1   -1.00    4.80
  15   0   1    3.10    4.50
 -16   0  -1    5.90    5.70
 -16   0  -1    2.00    5.80
  16   0   1   -7.00    4.70
  16   0   1   -2.00    6.30
 -17   0  -1  -10.50    5.80
  17  -1  -1   35.70    8.30
 -17  -1   1   17.70    5.60
 -17  -1   1   11.30    6.80
  17  -1  -1   27.50    8.30
  17   1  -1   13.90    7.40
 -17   1   1    4.00    6.40
 -16  -1   1    7.00    6.50
  16  -1  -1    6.00    5.00
 -16  -1   1    5.40    5.60
 -16  -1   1   -1.30    3.10
 -16   1   1    3.90    6.50
  16   1  -1    3.90    6.90
 -16   1   1   -0.10    4.90
  16   1  -1    4.30    5.20
 -15  -1   1    0.10    4.80
  15  -1  -1    3.50    4.10
  15  -1  -1    3.30    4.50
 -15  -1   1    2.60    4.60
  15   1  -1    5.90    9.60
 -15   1   1    5.10    6.70
  15   1  -1    4.90    4.50
 -15   1   1    3.30    4.90
 -14  -1   1   -0.80    3.70
 -14  -1   1   -1.50    3.70
  14  -1  -1    0.70    3.50
  14  -1  -1    5.70    4.80
  14   1  -1    1.50    4.50
 -14   1   1   -0.50    3.40
  14   1  -1    0.90    3.90
 -14   1   1    7.90    4.70
  13  -1  -1    8.40    4.20
  13  -1  -1    4.30    3.40
 -13  -1   1    5.70    4.40
 -13  -1   1    7.70    4.60
 -13   1   1    5.10    4.00
  13   1  -1   11.10    4.80
 -13   1   1    6.80    4.20
  13   1  -1    5.90    4.20
 -12  -1   1   75.29   10.10
  12  -1  -1   75.19    8.10
 -12  -1   1   71.69    9.70
  12  -1  -1   57.09    8.40
  12   1  -1   67.69    9.40
  12   1  -1   83.89    9.50
 -12   1   1   86.79    9.60
 -12   1   1   81.49    9.40
  11  -1  -1  348.67   17.00
 -11  -1   1  377.26   19.00
  11  -1  -1  354.16   20.10
 -11  -1   1  367.56   18.30
 -11   1   1  361.86   18.40
 -11   1   1  386.96   18.80
  11   1  -1  362.46   18.50
  11   1  -1  348.77   18.20
  10  -1  -1   30.40    5.10
 -10  -1   1   27.90    5.40
  10  -1  -1   31.00    5.60
  10   1  -1   30.80    5.70
  10   1  -1   25.20    6.10
 -10   1   1   38.50    6.50
 -10   1   1   21.10    4.90
  -9  -1   1  638.84   24.40
  -9  -1   1  640.54   23.90
   9  -1  -1  633.04   23.20
   9  -1  -1  679.43   23.30
  -9   1   1  635.44   23.70
   9   1  -1  650.13   24.30
  -9   1   1  628.34   23.90
   9   1  -1  643.84   24.30
   8  -1  -1   10.90    3.20
  -8  -1   1   14.20    3.60
  -8  -1   1   17.80    4.10
   8  -1  -1   14.70    3.30
  -8   1   1   11.60    3.10
   8   1  -1   19.10    4.00
   8   1  -1   13.00    3.40
  -8   1   1   18.70    3.80
   7  -1  -1   27.60    4.30
  -7  -1   1   25.80    4.40
   7  -1  -1   31.80    4.40
  -7  -1   1   28.90    4.40
  -7   1   1   31.70    4.50
  -7   1   1   23.60    3.80
   7   1  -1   27.70    4.30
   7   1  -1   31.80    4.90
   6  -1  -1  175.38    8.70
   6  -1  -1  172.48    9.90
  -6  -1   1  171.58    9.20
  -6  -1   1  177.98    9.20
  -6   1   1  186.78    9.20
   6   1  -1  170.08    9.10
   6   1  -1  190.48    9.50
  -6   1   1  183.48    9.00
   5  -1  -1  107.89    6.00
  -5  -1   1  118.29    6.80
  -5  -1   1  108.49    6.50
   5  -1  -1  106.89    5.90
  -5   1   1  100.19    6.10
   5   1  -1  115.39    6.70
   5   1  -1  102.49    6.30
  -5   1   1  111.59    6.30
   4  -1  -1  660.93   19.50
  -4  -1   1  693.83   20.30
   4  -1  -1  705.43   19.20
  -4  -1   1  686.13   19.40
  -4  -1   1  683.93   20.10
   4   1  -1  716.73   20.40
  -4   1   1  691.13   19.70
   4   1  -1  703.13   20.40
  -4   1   1  652.33   19.30
   3  -1  -1 2171.48   49.90
  -3  -1   1 2020.80   51.39
  -3  -1   1 2144.89   51.29
   3  -1  -1 2156.08   50.09
  -3  -1   1 2184.58   51.09
  -3   1   1 2099.29   50.29
   3   1  -1 2107.19   51.39
   3   1  -1 2115.19   51.39
  -3   1   1 2124.99   50.49
  -2  -1   1    0.90    0.70
   2  -1  -1    0.50    0.40
   2  -1  -1    0.40    0.50
  -2  -1   1    0.60    0.70
  -2  -1   1    0.90    0.80
   2   1  -1   -0.80    0.60
  -2   1   1    0.90    0.70
  -2   1   1    1.30    0.60
   2   1  -1   -0.20    0.60
  -1  -1   1 1456.45   34.10
  -1  -1   1 1476.95   35.40
  -1  -1   1 1450.95   34.20
   1   1  -1 1478.65   34.40
   1   1  -1 1393.26   34.20
   1   1  -1 1465.25   35.30
   0  -1   1  244.28    6.60
   0  -1  -1  239.88    7.60
   0  -1   1  244.28    6.60
   0   1  -1  242.28    6.70
   0   1   1  221.58    7.40
   0   1  -1  235.78    6.70
  -1  -1  -1  325.67    8.50
   1  -1   1  338.97    9.10
  -1  -1  -1  338.07   10.00
   1  -1   1  341.97    8.90
  -1  -1  -1  326.27    8.50
  -1   1  -1  340.57    9.30
   1   1   1  323.57    8.80
   1   1   1  332.67    9.80
  -1   1  -1  330.67    9.00
   1   1   1  331.27    8.80
  -2  -1  -1 1711.83   40.70
   2  -1   1 1782.12   40.80
   2  -1   1 1664.43   40.20
  -2  -1  -1 1745.03   41.30
  -2  -1  -1 1692.23   40.60
  -2   1  -1 1679.93   40.90
   2   1   1 1743.73   41.10
  -2   1  -1 1790.82   40.80
   2   1   1 1622.94   40.70
   3  -1   1  915.41   24.40
   3  -1   1  955.30   24.70
  -3  -1  -1  928.01   24.70
  -3   1  -1  960.40   24.90
   3   1   1  967.00   25.30
  -4  -1  -1  272.47   10.20
  -4  -1  -1  267.87   10.30
   4  -1   1  271.37    9.90
   4  -1   1  276.77   10.10
  -4   1  -1  266.37   10.30
  -4   1  -1  264.17   10.30
   4   1   1  268.87   10.50
   4   1   1  276.17   10.60
  -5  -1  -1 1290.77   36.90
   5  -1   1 1259.77   33.50
  -5  -1  -1 1253.87   34.30
   5  -1   1 1272.17   33.60
   5   1   1 1221.48   34.20
   5   1   1 1248.08   34.40
  -5   1  -1 1243.08   34.10
  -5   1  -1 1200.98   34.40
  -6  -1  -1    1.30    1.50
   6  -1   1   -0.90    0.90
   6  -1   1    1.10    1.40
  -6  -1  -1    1.20    1.70
  -6   1  -1    1.20    1.50
  -6   1  -1    3.80    2.10
   6   1   1    1.90    1.80
   6   1   1    1.80    1.60
   7  -1   1   24.60    4.00
  -7  -1  -1   23.20    4.20
  -7  -1  -1   23.30    4.00
   7  -1   1   27.10    4.20
  -7   1  -1   41.10    5.50
   7   1   1   23.10    4.40
   7   1   1   34.90    5.10
  -7   1  -1   20.40    4.10
   8  -1   1    4.90    2.40
  -8  -1  -1    7.30    2.80
   8  -1   1   12.50    3.10
  -8  -1  -1   15.90    3.90
  -8   1  -1   10.20    3.10
   8   1   1   10.10    3.30
  -8   1  -1    6.30    2.60
   8   1   1    9.10    3.10
  -9  -1  -1  339.97   16.50
   9  -1   1  330.37   15.50
   9  -1   1  373.96   16.00
  -9  -1  -1  334.87   16.10
  -9   1  -1  358.26   16.70
  -9   1  -1  336.17   16.30
   9   1   1  324.67   16.10
   9   1   1  347.27   16.70
 -10  -1  -1   61.69    7.10
  10  -1   1   56.59    6.50
 -10  -1  -1   62.29    9.50
  10  -1   1   66.89    7.10
 -10   1  -1   64.99    8.80
  10   1   1   60.89    8.30
 -10   1  -1   74.09    7.70
 -11  -1  -1   43.90    7.40
  11  -1   1   51.69    7.60
  11  -1   1   44.20    6.80
 -11  -1  -1   51.49    7.50
  11   1   1   34.20    6.60
 -11   1  -1   38.80    7.10
 -11   1  -1   52.19    7.50
  11   1   1   54.49    7.70
  12  -1   1    9.30    4.30
 -12  -1  -1    9.10    4.30
  12  -1   1   11.80    4.30
 -12  -1  -1    7.20    3.40
  12   1   1    4.50    3.90
 -12   1  -1    0.30    2.70
 -12   1  -1    8.10    4.40
  12   1   1    9.50    4.40
  13  -1   1   31.10    6.90
 -13  -1  -1   24.00    7.60
  13  -1   1   33.60    6.90
 -13  -1  -1   47.10    7.90
 -13   1  -1   22.60    5.90
  13   1   1   19.50    5.40
 -13   1  -1   25.60    7.00
 -14  -1  -1   -0.30    3.60
 -14  -1  -1    0.30    3.90
  14  -1   1    8.80    4.40
 -14   1  -1    4.30    4.30
  14   1   1    4.10    4.10
 -14   1  -1   -3.30    4.00
  14   1   1    7.50    5.60
  15  -1   1   -1.90    4.10
 -15  -1  -1   11.00    5.60
 -15  -1  -1   10.20    5.40
  15  -1   1   -0.60    5.00
  15   1   1   10.40    5.50
  15   1   1    3.40    5.20
 -15   1  -1    6.00    4.70
 -15   1  -1    3.00    6.40
 -16  -1  -1   14.10    7.50
  16  -1   1    7.20    5.80
 -16  -1  -1    4.30    6.10
  16  -1   1   15.40    7.10
  16   1   1   10.10    6.50
  16   1   1    6.70    6.60
 -16   1  -1   -0.60    6.50
 -16   1  -1   14.20    7.00
  17  -1   1   21.00    7.60
  17  -1   1   26.50    9.80
 -17  -1  -1   25.00    8.00
 -17   1  -1   18.00    7.80
  17   1   1   24.60    8.10
 -16  -2   1    6.00    5.90
  16  -2  -1    3.50    4.60
 -16  -2   1    6.20    3.60
 -16  -2   1   -0.60    6.70
  16  -2  -1    0.80    5.30
 -16   2   1    7.60    6.60
 -15  -2   1    1.00    3.40
 -15  -2   1    1.60    4.10
 -15  -2   1   -5.10    5.00
  15  -2  -1    1.00    3.90
  15   2  -1    4.70    5.20
  15   2  -1   -1.40    3.80
 -15   2   1    6.10    5.80
 -15   2   1   -1.20    4.10
 -14  -2   1   16.50    6.40
 -14  -2   1   25.30    6.70
  14  -2  -1   27.00    6.30
 -14  -2   1   16.80    5.00
 -14   2   1   17.90    5.80
 -14   2   1   16.50    6.50
  14   2  -1   10.30    5.10
  13  -2  -1  121.09   10.80
 -13  -2   1   84.99   12.60
  13  -2  -1  113.99   10.00
 -13  -2   1  115.59   10.80
 -13  -2   1  116.49   10.00
 -13   2   1  110.29   11.10
 -13   2   1  116.29   11.00
  13   2  -1   96.79   10.70
  12  -2  -1  178.88   11.70
 -12  -2   1  176.68   13.60
 -12  -2   1  164.08   15.00
  12  -2  -1  186.98   12.20
 -12   2   1  159.38   12.20
  12   2  -1  194.48   13.80
 -12   2   1  168.78   13.10
 -11  -2   1  215.08   12.70
  11  -2  -1  246.68   13.10
  11  -2  -1  235.48   13.00
 -11  -2   1  208.88   13.30
 -11  -2   1  214.58   13.90
  11   2  -1  211.28   14.20
 -11   2   1  213.58   13.80
 -11   2   1  213.38   13.60
  11   2  -1  213.28   14.00
 -10  -2   1  111.59    9.20
  10  -2  -1  144.09    9.40
 -10  -2   1  140.39    9.60
  10  -2  -1  132.59    9.00
  10   2  -1  133.99   10.60
  10   2  -1  124.19   10.20
 -10   2   1  128.09   10.00
 -10   2   1  144.59   10.30
  -9  -2   1   18.40    4.00
  -9  -2   1   16.40    4.40
  -9  -2   1   22.40    4.50
   9  -2  -1   26.30    4.40
   9  -2  -1   15.20    3.30
  -9   2   1   16.40    3.90
   9   2  -1   23.30    4.70
   9   2  -1   23.10    4.80
  -9   2   1   15.80    4.30
  -8  -2   1    2.50    2.20
   8  -2  -1    2.90    1.70
  -8  -2   1    4.00    2.00
   8  -2  -1   -1.30    1.50
  -8  -2   1    3.00    2.30
   8   2  -1    1.40    2.20
  -8   2   1    2.70    1.90
  -8   2   1    0.60    1.70
   8   2  -1    3.90    2.10
   7  -2  -1   73.39    5.30
  -7  -2   1   76.19    6.20
  -7  -2   1   78.59    6.40
   7  -2  -1   78.09    6.50
  -7  -2   1   76.89    6.30
  -7   2   1   81.89    6.30
  -7   2   1   83.29    6.40
   7   2  -1   77.59    6.50
   7   2  -1   79.39    6.70
   6  -2  -1   12.00    2.30
   6  -2  -1   10.80    2.20
  -6  -2   1   11.90    2.90
  -6  -2   1   10.10    2.20
  -6  -2   1   17.80    3.50
  -6   2   1   13.10    2.60
   6   2  -1   12.20    2.80
  -6   2   1   16.70    3.30
   6   2  -1   14.40    3.20
  -5  -2   1   11.70    2.40
   5  -2  -1   11.40    2.20
   5  -2  -1   11.00    1.80
  -5  -2   1   11.30    2.50
  -5  -2   1   14.10    3.00
  -5   2   1    9.70    2.10
  -5   2   1   15.10    2.70
   5   2  -1   12.90    2.60
   5   2  -1   13.20    2.90
   4  -2  -1  432.46   11.90
  -4  -2   1  453.55   14.60
  -4  -2   1  441.06   14.70
  -4  -2   1  437.66   15.70
   4  -2  -1  466.05   12.00
   4   2  -1  415.26   14.90
   4   2  -1  425.56   14.80
   4   2  -1  445.36   14.90
  -4   2   1  445.36   13.70
  -3  -2   1  465.55   13.80
  -3  -2   1  438.36   15.80
  -3  -2   1  458.55   14.00
   3   2  -1  443.96   15.10
   3   2  -1  452.35   14.30
   3   2  -1  446.56   14.30
  -3   2   1  482.35   12.90
  -3   2   1  446.66   12.50
  -2  -2   1  497.85   16.80
  -2  -2   1  510.65   14.40
  -2  -2   1  526.15   14.30
   2   2  -1  508.85   14.90
   2   2  -1  525.55   15.00
   2   2  -1  506.45   16.60
  -2   2   1  525.55   12.20
  -2   2   1  558.74   12.20
  -1  -2   1 1360.36   31.20
  -1  -2   1 1344.47   35.30
  -1  -2   1 1318.27   31.30
   1   2  -1 1354.26   35.40
   1   2  -1 1324.97   32.20
   1   2  -1 1343.77   32.30
  -1   2   1 1322.27   34.70
   0  -2  -1  129.89    6.50
   0   2  -1  141.69    4.70
   0   2   1  138.19    6.60
   0   2  -1  136.09    4.70
  -1  -2  -1 1684.73   42.80
   1   2   1 1668.73   42.60
  -1   2  -1 1758.32   39.40
  -1   2  -1 1660.23   39.50
   1   2   1 1672.13   38.50
   1   2   1 1671.13   38.50
   2  -2   1  436.66   11.00
  -2  -2  -1  421.76   11.20
  -2  -2  -1  421.76   11.20
  -2  -2  -1  432.86   14.70
   2  -2   1  438.76   11.10
   2   2   1  425.86   12.50
  -2   2  -1  449.36   12.50
  -2   2  -1  465.85   12.20
   2   2   1  436.06   14.30
   2   2   1  428.06   12.30
   3  -2   1   26.80    1.90
   3  -2   1   26.90    2.10
  -3  -2  -1   26.70    2.40
  -3  -2  -1   28.10    2.40
  -3  -2  -1   28.80    4.80
   3   2   1   23.30    2.70
  -3   2  -1   23.40    2.30
   3   2   1   27.80    2.80
   3   2   1   21.50    2.50
  -3   2  -1   25.10    2.50
  -4  -2  -1   -0.30    0.80
   4  -2   1   -0.90    0.70
  -4  -2  -1    1.70    1.10
  -4  -2  -1    0.50    0.90
   4   2   1   -0.90    0.80
   4   2   1    0.00    1.00
  -4   2  -1   -0.50    0.80
  -4   2  -1   -1.40    0.80
  -5  -2  -1  354.26   13.10
   5  -2   1  364.96   12.30
  -5  -2  -1  348.37   13.10
  -5  -2  -1  370.76   14.10
   5  -2   1  356.26   12.00
   5   2   1  353.26   13.50
   5   2   1  355.36   13.80
  -5   2  -1  335.97   13.20
  -5   2  -1  357.16   13.30
   6  -2   1  102.99    6.10
  -6  -2  -1   97.89    6.70
   6  -2   1  100.39    6.20
  -6  -2  -1  104.79    6.70
  -6  -2  -1   98.89    6.80
  -6   2  -1  117.99    7.30
   6   2   1  103.79    7.00
   6   2   1  104.59    7.20
  -6   2  -1  101.79    6.90
  -7  -2  -1   58.39    5.40
   7  -2   1   42.20    4.30
  -7  -2  -1   59.39    5.50
   7  -2   1   46.70    4.50
  -7  -2  -1   50.09    5.30
   7   2   1   57.29    5.80
  -7   2  -1   55.79    5.40
  -7   2  -1   57.99    5.60
   7   2   1   60.39    5.90
  -8  -2  -1  306.27   13.70
  -8  -2  -1  281.87   13.60
  -8  -2  -1  281.17   13.80
   8  -2   1  292.97   12.80
   8  -2   1  306.87   13.10
  -8   2  -1  285.07   14.00
  -8   2  -1  299.47   14.30
   8   2   1  285.07   14.40
   8   2   1  259.97   13.90
   9  -2   1  326.77   14.40
   9  -2   1  306.87   13.90
  -9  -2  -1  292.47   15.10
  -9  -2  -1  308.17   15.00
  -9  -2  -1  298.17   14.20
   9   2   1  295.37   15.40
  -9   2  -1  310.37   15.30
  -9   2  -1  298.87   15.30
   9   2   1  297.17   15.60
 -10  -2  -1   -2.60    2.30
 -10  -2  -1    5.50    2.80
  10  -2   1    4.80    2.70
 -10  -2  -1    2.40    3.50
  10  -2   1    5.20    2.80
  10   2   1   -1.40    2.50
 -10   2  -1    5.60    3.60
  10   2   1    5.70    3.20
 -10   2  -1    2.90    3.00
 -11  -2  -1  390.16   18.70
 -11  -2  -1  390.36   19.50
  11  -2   1  391.26   17.80
 -11  -2  -1  360.56   17.30
  11  -2   1  393.96   17.90
  11   2   1  363.76   19.30
 -11   2  -1  395.76   19.40
 -11   2  -1  362.66   19.20
  11   2   1  389.06   19.80
  12  -2   1   14.10    4.20
 -12  -2  -1   22.90    5.90
 -12  -2  -1   11.10    3.30
  12  -2   1   32.60    6.00
 -12   2  -1   17.20    5.30
  12   2   1   21.10    6.00
  12   2   1   21.20    5.80
 -12   2  -1   15.80    5.10
  13  -2   1    6.10    3.40
 -13  -2  -1   13.70    5.50
  13  -2   1   11.50    4.80
 -13  -2  -1    4.70    2.70
 -13  -2  -1    9.10    4.10
 -13   2  -1   12.00    5.40
 -13   2  -1    6.30    4.20
  13   2   1   13.40    4.60
 -14  -2  -1   10.30    4.20
 -14  -2  -1   17.40    6.30
  14  -2   1   10.20    4.80
  14  -2   1   16.50    4.90
 -14  -2  -1   13.40    5.50
 -14   2  -1   23.40    6.90
 -14   2  -1   10.00    5.30
  14   2   1   12.80    5.00
 -15  -2  -1    5.60    5.70
 -15  -2  -1    1.50    4.80
 -15  -2  -1    1.10    2.50
  15  -2   1    3.20    3.90
 -15   2  -1    3.40    4.80
  15   2   1    9.90    5.60
  15   2   1    3.80    6.40
 -15   2  -1   -3.10    5.80
  16  -2   1   -0.90    4.50
 -16  -2  -1    2.50    5.40
 -16  -2  -1   -6.90    6.90
 -16  -2  -1   -1.10    3.60
  16   2   1   -3.30    5.40
 -16   2  -1    2.60    6.20
 -16  -3   1   -0.30    6.10
 -16  -3   1   10.20    9.80
  16  -3  -1   11.70    5.40
 -16  -3   1    7.00    6.90
 -16   3   1   13.00    7.00
  16   3  -1   17.10    6.70
 -15  -3   1    3.00    3.90
  15  -3  -1    5.20    4.80
  15  -3  -1    2.70    4.20
 -15  -3   1    1.60    6.40
 -15  -3   1   -6.20    4.60
  15   3  -1   -7.00    6.20
 -15   3   1   -3.70    4.30
 -15   3   1   -1.10    6.10
  15   3  -1    7.80    5.40
  14  -3  -1    2.10    3.40
  14  -3  -1   -0.90    3.80
 -14  -3   1    2.50    3.30
 -14  -3   1   -1.40    5.10
 -14  -3   1   -3.60    4.00
 -14   3   1    1.50    5.20
 -14   3   1    3.90    4.30
  14   3  -1    7.50    5.10
 -13  -3   1    3.20    4.00
 -13  -3   1    5.20    3.20
  13  -3  -1    5.00    3.20
 -13   3   1    7.80    4.00
  13   3  -1    8.20    4.30
 -13   3   1    4.60    4.30
  13   3  -1    6.80    5.00
  12  -3  -1   -0.80    2.20
 -12  -3   1   -2.30    3.60
 -12  -3   1   -3.70    2.00
  12  -3  -1   -0.20    2.50
  12   3  -1    1.60    4.00
  12   3  -1   -1.40    2.70
 -12   3   1    1.90    2.90
 -12   3   1   -0.80    3.40
 -11  -3   1   14.70    4.50
  11  -3  -1   13.30    3.30
 -11  -3   1    3.40    3.50
 -11  -3   1    5.80    3.60
  11  -3  -1    8.90    3.00
  11   3  -1    9.80    4.40
 -11   3   1    9.20    4.10
  11   3  -1   15.80    5.10
 -11   3   1    7.80    3.70
  10  -3  -1  312.97   13.40
 -10  -3   1  329.77   16.20
  10  -3  -1  321.77   13.50
 -10  -3   1  333.57   17.10
  10   3  -1  318.57   17.20
  10   3  -1  322.57   17.30
 -10   3   1  343.47   16.60
 -10   3   1  329.87   16.70
   9  -3  -1  782.12   23.30
   9  -3  -1  757.62   23.30
  -9  -3   1  745.23   27.30
  -9  -3   1  803.32   27.00
  -9  -3   1  767.72   28.20
   9   3  -1  741.33   28.10
  -9   3   1  736.63   26.60
   9   3  -1  791.52   31.90
  -9   3   1  766.22   26.90
   8  -3  -1  106.39    5.90
  -8  -3   1   99.89    8.00
   8  -3  -1  107.09    6.10
  -8  -3   1   98.19    8.40
  -8  -3   1  115.99    8.00
   8   3  -1  101.89    8.40
  -8   3   1  110.49    8.00
   8   3  -1  120.09    9.00
  -8   3   1  109.69    8.00
  -7  -3   1   67.89    5.90
   7  -3  -1   78.49    4.40
  -7  -3   1   67.89    6.10
   7  -3  -1   75.09    4.20
  -7  -3   1   69.29    6.80
  -7   3   1   75.99    6.20
   7   3  -1   69.39    6.30
  -7   3   1   79.09    6.20
   7   3  -1   69.99    6.40
  -6  -3   1   28.60    4.20
   6  -3  -1   23.40    1.90
  -6  -3   1   23.20    3.70
   6  -3  -1   22.90    1.80
  -6  -3   1   24.90    4.60
   6   3  -1   25.90    4.40
  -6   3   1   23.70    3.80
   6   3  -1   25.70    4.10
  -6   3   1   25.20    3.70
  -5  -3   1  166.88    8.20
  -5  -3   1  164.68    8.00
  -5  -3   1  141.99    9.20
   5   3  -1  167.18    8.80
  -5   3   1  163.48    7.50
   5   3  -1  151.38    8.80
  -5   3   1  173.48    7.80
   5   3  -1  150.38    8.50
  -4  -3   1   90.19    5.00
  -4  -3   1   82.89    5.10
  -4  -3   1   79.79    6.60
   4   3  -1   90.19    5.80
   4   3  -1   84.69    5.60
  -4   3   1   88.39    4.50
  -4   3   1   89.79    4.60
   4   3  -1   78.49    6.10
  -3  -3   1 2208.88   52.99
  -3  -3   1 2125.99   58.29
  -3  -3   1 2236.98   52.69
  -3   3   1 2417.36   51.49
   3   3  -1 2230.88   54.79
  -3   3   1 2227.18   51.49
   3   3  -1 2148.98   54.49
  -2  -3   1 1045.40   24.30
  -2  -3   1 1027.70   24.20
  -2  -3   1 1058.39   31.10
   2   3  -1  935.21   31.40
   2   3  -1 1070.49   27.10
  -2   3   1 1015.80   30.10
   2   3  -1 1001.60   30.40
  -1  -3   1  250.97   11.50
   1   3  -1  238.88   11.30
   1   3  -1  240.48    8.20
   1   3  -1  246.68    8.20
   0  -3  -1   13.50    3.00
   0   3  -1   15.20    1.60
   0   3  -1   17.00    1.70
   0   3  -1   17.00    3.50
   0   3   1   15.00    3.20
  -1  -3  -1    2.90    1.30
   1   3   1    2.80    0.70
  -1   3  -1    1.70    0.70
   1   3   1    2.70    1.60
  -1   3  -1    0.70    1.20
   1   3   1    1.60    0.50
  -1   3  -1    1.50    0.80
  -2   3  -1   21.80    2.20
   2   3   1   27.10    4.00
   2   3   1   27.30    2.40
  -2   3  -1   29.80    2.20
   2   3   1   27.50    2.30
  -3  -3  -1  927.11   29.20
  -3  -3  -1  937.31   22.50
  -3  -3  -1  914.61   22.40
   3   3   1  975.20   28.50
  -3   3  -1 1002.20   24.70
   3   3   1  961.40   25.60
  -3   3  -1  947.91   25.40
   3   3   1  920.21   25.70
   4  -3   1  173.58    5.00
  -4  -3  -1  172.38    6.80
   4  -3   1  175.88    5.00
  -4  -3  -1  161.08    9.50
  -4  -3  -1  168.38    7.60
   4   3   1  166.98    8.00
  -4   3  -1  175.88    7.90
  -4   3  -1  188.78    7.70
   4   3   1  177.58    9.30
  -5  -3  -1  193.78    8.40
   5  -3   1  206.78    7.20
  -5  -3  -1  203.08   11.10
  -5  -3  -1  205.68    8.70
   5  -3   1  197.08    6.80
   5   3   1  194.78    9.60
  -5   3  -1  194.98    9.00
   5   3   1  197.78    9.80
  -5   3  -1  197.68    9.30
  -6  -3  -1  139.89    8.00
   6  -3   1  160.08    6.70
  -6  -3  -1  163.58    8.20
  -6  -3  -1  149.09    9.70
   6  -3   1  173.98    7.20
  -6   3  -1  155.38    8.80
   6   3   1  163.98    9.50
  -6   3  -1  171.98    9.10
   6   3   1  160.58    9.20
   7  -3   1  484.65   16.00
  -7  -3  -1  487.75   19.90
  -7  -3  -1  483.05   17.70
  -7  -3  -1  469.55   17.80
   7  -3   1  504.05   15.50
  -7   3  -1  503.05   18.70
   7   3   1  494.35   19.10
   7   3   1  468.15   19.00
  -7   3  -1  474.45   18.40
   8  -3   1   46.10    4.30
  -8  -3  -1   52.79    5.60
  -8  -3  -1   61.09    6.50
  -8  -3  -1   54.49    5.80
   8  -3   1   56.29    5.00
  -8   3  -1   50.69    6.70
   8   3   1   52.09    7.10
   8   3   1   60.09    6.50
  -8   3  -1   65.09    6.60
   9  -3   1   94.89    6.80
  -9  -3  -1   97.39    8.10
   9  -3   1   89.19    6.40
  -9  -3  -1   76.59    7.80
  -9  -3  -1   98.19    7.90
   9   3   1   89.09    8.60
  -9   3  -1   89.99    8.30
   9   3   1   83.29    8.40
  -9   3  -1   86.39    8.20
  10  -3   1   58.99    5.80
 -10  -3  -1   73.89    7.80
 -10  -3  -1   61.39    7.30
 -10  -3  -1   71.09    7.30
  10  -3   1   73.19    6.50
  10   3   1   60.89    8.30
 -10   3  -1   73.49    7.90
  10   3   1   63.99    8.80
 -11  -3  -1   25.10    6.10
  11  -3   1   35.10    5.50
 -11  -3  -1   26.40    5.20
  11  -3   1   33.80    5.40
 -11  -3  -1   37.20    6.40
 -11   3  -1   45.30    7.20
  11   3   1   24.40    6.20
 -11   3  -1   27.50    5.80
  11   3   1   14.40    5.10
 -12  -3  -1   -1.50    3.20
 -12  -3  -1    2.00    2.50
  12  -3   1    2.20    3.20
 -12  -3  -1    4.60    4.20
  12  -3   1    4.60    2.90
 -12   3  -1   -0.40    4.00
 -12   3  -1    5.20    3.70
  12   3   1    6.30    4.70
  12   3   1    1.30    4.10
 -13  -3  -1   11.10    5.20
 -13  -3  -1   20.30    5.70
 -13  -3  -1   22.60    5.80
  13  -3   1   20.40    4.70
  13  -3   1   12.70    4.60
 -13   3  -1   18.20    5.90
 -13   3  -1   21.60    5.90
  13   3   1   22.90    6.70
  13   3   1   13.30    5.50
 -14  -3  -1   12.80    5.20
 -14  -3  -1    5.30    4.00
  14  -3   1    7.00    5.00
 -14  -3  -1   14.40    5.80
  14  -3   1    5.30    4.00
 -14   3  -1    6.40    6.10
  14   3   1   12.80    6.00
 -14   3  -1    5.10    4.80
  14   3   1   10.90    6.10
  15  -3   1   -1.50    4.10
 -15  -3  -1   -5.50    5.40
  15  -3   1   -5.80    4.30
 -15  -3  -1    2.00    5.00
 -15  -3  -1    1.60    3.90
 -15   3  -1  -11.50    4.50
  15   3   1   -0.10    5.50
 -15   3  -1    1.40    6.00
  15   3   1    1.00    6.00
 -16  -3  -1    1.00    7.60
 -16  -3  -1   16.70    6.60
 -16  -3  -1    4.40    6.50
  16  -3   1   18.60    6.00
  16  -3   1   31.40    8.30
 -16   3  -1    7.80    6.50
  16   3   1   19.60    7.20
 -15  -4   1    8.00   10.00
 -15  -4   1    6.20    6.40
 -15  -4   1    5.60    5.40
 -15   4   1    1.20    5.80
 -15   4   1   -7.40    6.90
  15   4  -1   -0.80    6.10
 -14  -4   1   20.30    5.70
  14  -4  -1    7.00    3.70
 -14  -4   1   13.30    5.50
 -14  -4   1    8.30    6.20
  14  -4  -1   20.00    4.30
 -14   4   1   14.80    7.20
  14   4  -1   25.10    7.10
 -14   4   1   10.30    5.40
  14   4  -1   12.20    6.50
  13  -4  -1   14.20    3.30
 -13  -4   1    8.10    4.80
 -13  -4   1    2.70    3.80
  13  -4  -1    5.40    3.00
 -13  -4   1    5.70    5.70
  13   4  -1    3.40    5.00
 -13   4   1    7.60    5.30
 -13   4   1   13.80    6.10
  13   4  -1    5.50    4.50
 -12  -4   1  178.88   14.10
  12  -4  -1  174.08    9.10
  12  -4  -1  163.88    8.70
 -12  -4   1  174.38   13.20
 -12  -4   1  174.78   12.60
 -12   4   1  175.38   13.30
  12   4  -1  175.68   14.10
 -12   4   1  203.18   13.70
  12   4  -1  164.58   13.60
 -11  -4   1   28.70    5.80
 -11  -4   1   42.00    7.00
 -11  -4   1   26.20    6.60
  11  -4  -1   32.30    4.00
  11  -4  -1   28.80    4.80
 -11   4   1   36.10    6.50
  11   4  -1   33.20    6.70
 -11   4   1   37.20    6.50
  11   4  -1   26.80    6.50
 -10  -4   1    2.70    3.10
  10  -4  -1    6.00    1.70
 -10  -4   1    3.90    3.50
 -10  -4   1    7.90    3.20
  10  -4  -1    7.40    1.90
  10   4  -1    6.50    3.90
  10   4  -1    1.90    3.90
 -10   4   1    6.70    3.60
  -9  -4   1    4.40    2.80
  -9  -4   1    7.50    3.60
   9  -4  -1    9.00    1.30
  -9  -4   1    9.80    3.10
   9  -4  -1    7.80    1.20
  -9   4   1    5.60    2.90
   9   4  -1   10.10    4.50
   9   4  -1   10.80    4.20
  -9   4   1   11.10    3.50
  -8  -4   1   25.80    4.90
  -8  -4   1   29.10    4.60
  -8  -4   1   21.80    5.10
   8   4  -1   23.40    5.00
  -8   4   1   23.20    4.40
  -8   4   1   25.60    4.80
   8   4  -1   32.80    5.80
  -7  -4   1    8.00    3.10
  -7  -4   1    9.20    2.70
  -7  -4   1    4.90    2.60
  -7   4   1   12.60    3.10
  -7   4   1   13.40    3.10
   7   4  -1   14.30    3.70
   7   4  -1    9.90    3.30
  -6  -4   1  104.39    6.60
  -6  -4   1  108.39    7.30
  -6  -4   1   98.99    8.70
   6   4  -1  115.99    8.00
  -6   4   1  104.49    6.60
   6   4  -1  111.09    8.30
  -6   4   1   93.59    6.30
   6   4  -1   96.49    7.50
  -5  -4   1    3.40    2.30
  -5  -4   1    5.20    1.60
  -5  -4   1    4.60    1.70
   5   4  -1    6.20    2.60
   5   4  -1    3.00    1.80
  -5   4   1    4.10    1.60
   5   4  -1    0.70    1.80
  -5   4   1    3.80    1.60
  -4  -4   1   26.50    5.10
  -4  -4   1   23.30    2.20
  -4  -4   1   16.70    1.90
  -4   4   1   23.60    2.40
   4   4  -1   20.60    3.60
  -4   4   1   22.30    2.30
   4   4  -1   15.20    3.80
   4   4  -1   18.40    3.20
  -3  -4   1  141.39    9.90
   3   4  -1  144.29    7.60
  -3   4   1  152.38    5.00
   3   4  -1  138.79    9.50
  -3   4   1  149.88    4.80
   3   4  -1  148.69    7.60
  -3   4   1  151.28    9.70
  -2  -4   1   95.79    7.90
  -2   4   1   95.49    7.60
   2   4  -1   94.19    5.40
   2   4  -1   96.59    5.40
   2   4  -1   98.99    7.90
  -1  -4   1  359.56   16.10
  -1   4   1  348.17   15.70
   1   4  -1  364.36   11.50
   1   4  -1  345.77   12.50
   0   4  -1    4.30    1.20
   0   4  -1    6.30    2.60
   0   4  -1    4.10    1.20
   0   4   1    0.50    1.50
  -1  -4  -1   95.79    7.70
  -1   4  -1   96.49    4.40
   1   4   1   98.79    3.90
  -1   4  -1  103.19    4.60
   1   4   1  108.39    7.90
   1   4   1  100.99    4.10
  -1   4  -1  103.49    8.10
  -2  -4  -1   70.89    6.80
   2   4   1   78.49    6.80
  -2   4  -1   76.19    4.10
   2   4   1   77.09    4.10
  -2   4  -1   73.09    3.80
   2   4   1   72.69    4.20
  -2   4  -1   66.19    6.60
  -3  -4  -1   58.59    6.40
   3   4   1   56.89    4.30
   3   4   1   57.89    5.80
   3   4   1   62.19    4.30
  -3   4  -1   59.29    4.50
  -3   4  -1   56.89    3.60
  -4  -4  -1   10.50    3.00
   4   4   1   15.00    2.80
   4   4   1   13.10    2.70
  -4   4  -1   11.50    2.10
  -4   4  -1   10.50    2.30
   4   4   1    7.10    2.20
  -5  -4  -1    2.90    1.10
  -5  -4  -1    0.70    1.80
   5   4   1    2.10    1.70
  -5   4  -1    4.40    1.70
   5   4   1    1.20    1.70
  -5   4  -1    2.70    1.50
   5   4   1    1.20    1.40
  -6  -4  -1   74.59    5.00
  -6  -4  -1   70.59    7.30
  -6  -4  -1   64.59    4.60
  -6   4  -1   72.49    5.70
   6   4   1   67.89    6.20
  -6   4  -1   64.39    5.70
   6   4   1   75.39    6.40
   7  -4   1    0.30    0.60
  -7  -4  -1    0.50    1.70
  -7  -4  -1   -0.50    1.40
   7  -4   1    1.30    0.70
  -7  -4  -1   -1.40    1.40
   7   4   1   -1.50    1.80
  -7   4  -1   -1.90    1.60
   7   4   1   -1.80    1.90
  -7   4  -1    1.10    2.00
   8  -4   1   57.29    3.60
   8  -4   1   59.59    3.80
  -8  -4  -1   64.39    6.00
  -8  -4  -1   61.69    5.80
  -8  -4  -1   67.99    7.60
   8   4   1   52.49    7.10
  -8   4  -1   73.59    6.90
   8   4   1   59.49    7.90
  -8   4  -1   64.19    6.70
   9  -4   1   68.99    4.70
  -9  -4  -1   72.29    7.10
  -9  -4  -1   70.29    6.60
   9  -4   1   75.49    4.70
   9   4   1   72.19    8.10
  -9   4  -1   78.39    7.60
  -9   4  -1   70.89    7.50
   9   4   1   86.59    8.60
 -10  -4  -1   49.40    7.10
 -10  -4  -1   71.99    7.00
  10  -4   1   55.79    5.00
  10  -4   1   72.59    5.20
 -10  -4  -1   80.29    8.90
 -10   4  -1   61.99    8.40
  10   4   1   59.39    8.40
  10   4   1   62.49   13.50
 -10   4  -1   72.59    8.00
 -11  -4  -1   42.60    6.60
 -11  -4  -1   50.29    8.90
  11  -4   1   47.10    5.00
 -11  -4  -1   42.30    7.10
  11  -4   1   50.99    5.20
  11   4   1   57.39    8.90
 -11   4  -1   39.10    9.00
 -11   4  -1   46.70    7.80
  11   4   1   48.90    8.60
  12  -4   1  142.79    8.70
  12  -4   1  136.49    8.80
 -12  -4  -1  122.89   11.30
 -12  -4  -1  149.79   11.20
 -12  -4  -1  112.79   11.40
  12   4   1  170.18   13.60
 -12   4  -1  135.89   12.30
 -12   4  -1  137.39   12.10
  12   4   1  120.59   12.00
 -13  -4  -1    0.80    3.70
 -13  -4  -1   -0.20    3.40
  13  -4   1    1.00    2.90
 -13  -4  -1   -8.40    3.90
  13  -4   1   -2.90    2.80
 -13   4  -1   -0.90    4.30
  13   4   1    7.30    4.40
 -13   4  -1    2.90    5.00
  13   4   1    1.60    5.70
  14  -4   1    0.20    3.40
 -14  -4  -1    3.60    4.40
 -14  -4  -1   -0.80    5.60
 -14  -4  -1    1.00    4.20
 -14   4  -1   -0.10    5.30
  14   4   1    6.20    6.10
  14   4   1    8.30    5.40
  15  -4   1    2.50    4.30
 -15  -4  -1    0.70    7.50
 -15  -4  -1    0.60    5.00
  15  -4   1    0.60    4.10
 -15  -4  -1    1.70    4.40
 -15   4  -1    0.80    6.70
 -15   4  -1    6.70    7.20
  15   4   1    0.20    5.20
 -14  -5   1    0.70    4.90
 -14  -5   1    7.00   10.20
 -14  -5   1   -3.20    4.50
 -14   5   1   -0.20    4.80
  14   5  -1  -15.70    5.10
 -13  -5   1    6.40    4.50
 -13  -5   1   -1.70    4.40
 -13  -5   1    3.90    5.20
  13   5  -1    6.40    5.30
  13   5  -1    8.40    5.80
 -13   5   1   -3.10    4.40
 -13   5   1    3.50    5.10
 -12  -5   1   17.50    5.70
 -12  -5   1   10.30    4.30
 -12  -5   1    9.20    4.80
 -12   5   1   20.70    6.80
  12   5  -1   26.40    7.20
 -12   5   1   20.60    5.70
  12   5  -1   24.10    7.40
 -11  -5   1   40.10    8.30
 -11  -5   1   26.40    5.80
 -11  -5   1   38.30    6.00
  11   5  -1   41.70    7.80
  11   5  -1   34.80    7.10
 -11   5   1   34.50    7.10
 -10  -5   1   59.69    6.50
 -10  -5   1   60.99    6.90
 -10  -5   1   58.29    9.00
  10   5  -1   56.79    8.80
 -10   5   1   46.00    7.10
  10   5  -1   42.80    7.70
  -9  -5   1   17.70    4.20
  -9  -5   1   12.00    5.10
  -9  -5   1   24.50    4.20
   9   5  -1   24.30    5.40
  -9   5   1   17.70    5.00
  -9   5   1   23.50    4.90
  -8  -5   1  206.28    9.80
  -8  -5   1  188.78   14.10
  -8  -5   1  203.28   10.30
   8   5  -1  198.68   13.00
  -8   5   1  207.78   11.30
  -8   5   1  187.38   10.90
   8   5  -1  187.08   12.50
  -7  -5   1    1.60    3.00
  -7  -5   1    1.50    1.60
  -7  -5   1    2.70    1.70
   7   5  -1    0.00    2.20
  -7   5   1   -2.00    2.00
   7   5  -1    2.20    2.40
  -7   5   1   -3.50    1.80
   7   5  -1   -4.60    2.30
  -6  -5   1   -0.90    2.50
  -6  -5   1    1.10    1.30
   6   5  -1    2.80    2.20
   6   5  -1    4.30    2.70
  -6   5   1    2.00    1.70
   6   5  -1   -0.60    1.70
  -6   5   1    3.90    1.90
  -5  -5   1   -0.50    2.10
   5   5  -1    0.50    1.80
  -5   5   1    0.10    1.40
  -5   5   1    2.30    2.20
   5   5  -1   -3.20    1.70
  -5   5   1    4.10    1.70
   5   5  -1    0.30    1.90
  -4  -5   1   39.20    6.80
  -4   5   1   48.70    3.30
  -4   5   1   47.10    7.50
   4   5  -1   56.79    5.20
  -4   5   1   40.30    3.30
   4   5  -1   42.60    4.60
  -3  -5   1   26.20    5.50
   3   5  -1   25.00    3.80
   3   5  -1   32.30    4.20
  -3   5   1   34.00    2.10
   3   5  -1   31.40    6.30
  -3   5   1   30.20    2.30
  -2  -5   1  868.21   31.30
   2   5  -1  883.11   25.10
   2   5  -1  869.81   24.80
  -2   5   1  838.92   30.70
   2   5  -1  846.42   30.80
   1   5  -1   79.89    8.10
   1   5  -1   81.99    4.90
  -1   5   1   72.79    7.50
   1   5  -1   72.09    4.70
   0   5  -1  185.08    7.40
   0   5   1  189.28    5.70
   0   5   1  177.48    5.50
   0   5   1  170.58   11.70
   0   5  -1  204.98   13.00
  -1  -5  -1  376.66   18.10
   1   5   1  361.66   11.20
  -1   5  -1  378.56   11.90
  -1   5  -1  350.56   18.00
   1   5   1  392.26   18.20
   1   5   1  388.16   11.30
  -2  -5  -1    1.50    2.00
   2   5   1    1.70    1.20
   2   5   1    5.60    2.50
  -2   5  -1    3.70    2.20
  -2   5  -1    2.70    1.30
   2   5   1    3.20    1.50
  -2   5  -1    3.70    1.70
  -3  -5  -1   -1.30    1.70
  -3   5  -1   -1.60    1.80
  -3   5  -1    0.00    1.10
   3   5   1   -0.20    1.90
   3   5   1    0.30    1.30
   3   5   1   -0.30    1.20
  -3   5  -1    2.10    1.20
  -4  -5  -1   21.20    5.30
  -4   5  -1   29.40    6.40
   4   5   1   15.70    3.20
  -4   5  -1   17.10    2.80
   4   5   1   13.00    2.90
  -4   5  -1   17.50    3.10
   4   5   1   17.50    4.50
  -5  -5  -1   10.40    3.30
  -5   5  -1   16.90    3.10
   5   5   1   14.90    3.50
   5   5   1   13.40    3.40
   5   5   1   13.20    3.80
  -5   5  -1   18.60    3.50
  -6  -5  -1  408.76   20.60
   6   5   1  434.86   17.60
  -6   5  -1  410.96   16.20
   6   5   1  438.66   17.70
   6   5   1  407.86   18.70
  -6   5  -1  406.96   15.70
  -7  -5  -1    9.10    1.90
  -7  -5  -1   10.30    3.90
  -7  -5  -1    6.50    1.70
   7   5   1    2.80    3.00
   7   5   1   11.30    3.70
  -7   5  -1    5.40    2.80
  -7   5  -1   14.90    3.70
  -8  -5  -1   46.10    8.00
  -8  -5  -1   47.20    4.50
  -8   5  -1   46.50    6.60
  -8   5  -1   62.39    6.80
  -9  -5  -1    0.60    2.30
  -9  -5  -1   -0.50    2.50
  -9  -5  -1    0.30    1.90
   9   5   1    0.60    3.10
  -9   5  -1    0.10    2.90
   9   5   1   -0.40    3.10
  -9   5  -1    1.80    2.90
 -10  -5  -1   42.60    5.90
 -10  -5  -1   50.19    6.70
 -10  -5  -1   38.60    7.40
  10   5   1   45.40    7.40
 -10   5  -1   51.09    7.80
  10   5   1   35.90    7.10
 -10   5  -1   38.20    6.80
 -11  -5  -1    0.10    3.40
 -11  -5  -1   -4.10    3.30
 -11  -5  -1    3.60    3.10
  11   5   1    1.60    3.60
 -11   5  -1    4.10    3.90
 -11   5  -1    4.10    4.00
  11   5   1    2.10    4.10
 -12  -5  -1   27.30    5.80
 -12  -5  -1   17.10    5.40
 -12  -5  -1   34.70    7.30
 -12   5  -1   18.80    6.10
  12   5   1   28.60    7.30
  12   5   1   18.40    7.10
 -12   5  -1   23.90    7.00
  13  -5   1    7.60    1.90
 -13  -5  -1    1.40    4.80
 -13  -5  -1    5.00    5.00
 -13  -5  -1   12.30    4.90
 -13   5  -1   14.10    6.60
 -13   5  -1    6.80    5.20
  13   5   1   16.40    6.70
  13   5   1    6.40    7.20
  14  -5   1    6.40    2.60
 -14  -5  -1    9.80    5.70
 -14  -5  -1    9.50    5.60
  14  -5   1   12.70    2.90
  14   5   1    9.90    6.20
 -14   5  -1   11.00    8.20
 -14   5  -1   11.30    6.50
 -12  -6   1   11.50    4.00
 -12  -6   1   -0.60    4.70
  12   6  -1    7.80    6.00
  12   6  -1   10.90    7.50
 -12   6   1   15.90    6.50
 -12   6   1   11.60    5.10
 -11  -6   1   10.10    3.60
 -11  -6   1   13.30    6.60
 -11  -6   1   16.30    4.30
  11   6  -1   12.50    6.10
 -11   6   1   16.30    5.20
  11   6  -1   19.60    6.00
 -11   6   1   16.20    5.80
 -10  -6   1    0.60    4.20
 -10  -6   1    2.00    2.70
 -10  -6   1    1.60    2.50
 -10   6   1    3.10    4.30
 -10   6   1    0.50    3.70
  10   6  -1    8.10    5.40
  10   6  -1    2.20    4.20
  -9  -6   1    3.50    2.10
  -9  -6   1    1.30    3.90
   9   6  -1   -2.80    3.20
  -9   6   1   -2.40    3.20
  -9   6   1    6.20    3.30
   9   6  -1    4.50    4.10
  -8  -6   1   -0.20    3.10
  -8   6   1    3.00    2.90
   8   6  -1    5.60    4.20
  -8   6   1    4.00    3.10
  -7  -6   1    6.10    4.60
  -7   6   1    3.40    2.50
   7   6  -1    1.60    3.70
  -7   6   1   -2.50    2.30
   7   6  -1    6.50    3.20
  -7   6   1    3.50    3.50
  -6  -6   1   10.20    4.80
   6   6  -1    7.20    3.40
  -6   6   1   12.30    2.90
   6   6  -1   13.90    4.00
  -6   6   1    5.30    4.20
  -6   6   1   14.90    3.10
  -5  -6   1   82.49    9.50
  -5   6   1   81.99    5.30
  -5   6   1   59.29    4.90
   5   6  -1   67.49    6.70
  -5   6   1   62.79    9.20
   5   6  -1   70.09    6.70
  -4  -6   1   72.49   10.20
   4   6  -1   64.19    6.10
  -4   6   1   73.69    8.70
  -4   6   1   60.29    5.10
  -4   6   1   72.59    4.20
   4   6  -1   64.99    6.20
  -3  -6   1   49.99    8.50
  -3   6   1   50.89    3.00
   3   6  -1   41.90    4.80
  -3   6   1   39.30    3.10
  -3   6   1   50.79    8.70
   3   6  -1   30.60    5.80
   3   6  -1   47.10    5.10
   2   6  -1   18.30    5.30
  -2   6   1   12.20    1.70
  -2   6   1   14.50    1.60
   2   6  -1   18.80    3.40
  -2   6   1   18.50    5.10
   2   6  -1   21.60    3.50
   1   6  -1   -0.70    2.30
   1   6  -1    0.40    1.40
  -1   6   1    1.60    0.90
  -1   6   1    0.20    0.80
   1   6  -1    2.10    1.50
  -1   6   1    2.90    2.90
   0   6   1  117.99    5.20
   0   6  -1  130.19   11.10
   0   6  -1  132.39    6.70
   0   6   1  135.59   11.20
   0   6   1  130.59    5.30
  -1   6  -1    6.80    3.90
  -1   6  -1    5.20    1.80
   1   6   1    0.90    2.70
   1   6   1    3.10    1.40
  -1   6  -1    6.60    1.90
  -2  -6  -1   71.49    8.40
   2   6   1   70.29    5.00
   2   6   1   95.39    9.30
  -2   6  -1   76.49    5.00
  -2   6  -1   75.59    5.30
  -2   6  -1   82.19    9.20
  -3  -6  -1    1.60    2.80
  -3   6  -1    1.50    1.40
   3   6   1    3.60    2.10
   3   6   1   -1.90    2.20
  -3   6  -1   -0.70    2.20
  -3   6  -1    3.40    1.80
   3   6   1    1.50    1.80
  -4  -6  -1   58.19    8.90
  -4   6  -1   76.79    5.10
  -4   6  -1   76.59   10.90
   4   6   1   64.69    5.80
   4   6   1   46.50    7.50
   4   6   1   72.09    6.10
  -4   6  -1   56.79    5.10
  -5  -6  -1    1.10    2.80
  -5   6  -1    7.50    3.80
  -5   6  -1    7.10    2.50
   5   6   1    2.60    2.40
   5   6   1    3.80    2.50
  -5   6  -1    4.90    2.20
   5   6   1   -0.80    2.30
  -6  -6  -1    6.70    3.40
   6   6   1    3.70    2.90
   6   6   1    6.10    3.10
  -6   6  -1    9.90    3.10
  -6   6  -1    6.30    3.00
  -6   6  -1    8.90    4.00
  -7  -6  -1   39.50    8.10
  -7   6  -1   55.49    6.10
   7   6   1   56.79    7.60
   7   6   1   47.40    7.00
  -7   6  -1   66.79    6.90
  -8  -6  -1    6.00    3.50
   8   6   1   11.70    4.30
   8   6   1    6.60    4.30
  -8   6  -1    9.10    3.70
  -8   6  -1    8.50    3.60
  -9  -6  -1    9.80    4.50
   9   6   1    4.90    3.90
   9   6   1   11.30    4.90
  -9   6  -1   13.00    4.30
 -10  -6  -1   22.70    3.30
 -10  -6  -1   30.10    6.90
 -10  -6  -1   31.60    4.00
 -10   6  -1   28.60    7.20
  10   6   1   24.70    6.80
  10   6   1   36.00    7.00
 -10   6  -1   28.10    6.10
 -11  -6  -1    9.00    3.60
 -11  -6  -1    7.80    2.90
 -11  -6  -1    9.90    6.10
 -11   6  -1    7.50    5.20
 -11   6  -1    9.40    5.40
  11   6   1    8.70    6.40
  11   6   1    4.10    4.90
 -12  -6  -1   17.10    4.60
 -12  -6  -1   14.40    4.50
 -12  -6  -1   20.80    7.50
  12   6   1   30.50    8.70
  12   6   1   11.70    6.70
 -12   6  -1   14.90    6.60
 -12   6  -1   19.80    6.50
 -10  -7   1   39.80   10.40
  10   7  -1   31.40    8.00
 -10   7   1   38.60    7.10
 -10   7   1   43.40    8.00
  10   7  -1   23.10    7.90
 -10   7   1   38.70   10.40
  -9  -7   1   26.60   10.40
  -9   7   1   14.60    4.90
  -9   7   1   12.90    4.70
   9   7  -1   11.60    5.40
  -9   7   1    9.10    6.60
   9   7  -1    6.80    5.80
  -8  -7   1    7.50    5.90
   8   7  -1   18.40    6.00
   8   7  -1   14.70    4.90
  -8   7   1   11.30    6.10
  -8   7   1    9.30    3.80
   8   7  -1    6.50    5.80
  -8   7   1   11.30    4.10
  -7  -7   1   -0.20    4.20
   7   7  -1   -7.70    3.70
  -7   7   1    2.30    4.50
   7   7  -1    0.40    3.30
  -7   7   1   -6.00    2.70
  -7   7   1    0.00    2.50
   7   7  -1   -2.50    3.80
  -6  -7   1    5.90    4.80
   6   7  -1    4.10    4.80
   6   7  -1    7.20    3.40
  -6   7   1    0.60    2.50
  -6   7   1    1.50    2.80
   6   7  -1    8.40    4.80
  -6   7   1    3.80    3.80
  -5  -7   1    7.00    4.20
   5   7  -1   12.70    3.90
  -5   7   1    8.10    2.70
  -5   7   1    8.00    2.60
  -5   7   1    2.20    4.00
   5   7  -1    3.80    3.10
  -4  -7   1   34.70    6.90
  -4   7   1   43.20    7.60
   4   7  -1   47.10    6.30
   4   7  -1   41.40    6.40
  -4   7   1   39.50    4.00
  -3   7   1   16.50    2.30
   3   7  -1    9.60    3.10
  -3   7   1   10.80    4.70
   3   7  -1   10.00    3.20
   2   7  -1  139.99    8.60
  -2   7   1  125.09    5.50
  -2   7   1  128.89    5.70
  -2   7   1  132.99   12.10
   2   7  -1  125.09    7.90
   1   7  -1    4.20    3.40
   1   7  -1   15.40    3.00
  -1   7   1   15.30    2.20
  -1   7   1   11.30    2.00
   1   7  -1   12.30    2.90
  -1   7   1    8.50    4.30
   0   7  -1  181.58    8.70
   0   7   1  178.18   13.90
   0   7   1  171.58    8.30
   0   7   1  178.88    7.40
   0   7  -1  173.18   14.40
   0   7  -1  169.78    8.70
   1   7   1    2.70    1.80
  -1   7  -1    0.20    3.50
  -1   7  -1    0.20    1.70
  -1   7  -1   -0.60    1.70
   1   7   1    3.80    2.20
   1   7   1    2.90    3.50
  -2   7  -1   58.39    4.90
  -2   7  -1   51.69    4.50
   2   7   1   62.59    5.30
   2   7   1   59.69    5.30
   2   7   1   44.50    9.00
  -2   7  -1   62.89   10.80
  -3  -7  -1   15.30    5.90
  -3   7  -1    3.70    2.40
   3   7   1   16.90    3.30
  -3   7  -1    9.70    5.00
   3   7   1   10.90    4.10
   3   7   1   11.50    3.10
  -3   7  -1   11.40    2.60
  -4  -7  -1   48.50    9.20
   4   7   1   38.90    5.50
  -4   7  -1   42.50    4.50
   4   7   1   34.20    5.30
  -4   7  -1   44.30    4.90
   4   7   1   48.40    8.00
  -4   7  -1   37.30    6.90
  -5  -7  -1   29.30    7.00
   5   7   1   41.60    6.10
   5   7   1   36.80    7.70
  -5   7  -1   22.40    6.30
   5   7   1   31.10    5.70
  -5   7  -1   37.80    4.90
  -5   7  -1   30.60    4.50
  -6  -7  -1   21.70    6.60
  -6   7  -1   25.90    7.00
  -6   7  -1   34.00    5.30
   6   7   1   18.90    4.80
   6   7   1   42.80    6.60
  -6   7  -1   27.00    4.80
   6   7   1   24.10    5.20
  -7  -7  -1   44.30    9.20
  -7   7  -1   42.10    6.30
   7   7   1   47.20    8.50
  -7   7  -1   45.10    6.50
   7   7   1   47.20    7.40
  -7   7  -1   27.80    7.50
   7   7   1   36.60    6.60
  -8  -7  -1   54.39   10.50
  -8   7  -1   46.80    9.80
   8   7   1   44.50    7.70
  -8   7  -1   43.50    6.70
   8   7   1   50.39    8.60
  -8   7  -1   45.60    6.90
  -9  -7  -1   12.90    8.80
  -9   7  -1    3.40    4.50
   9   7   1    3.10    5.10
   9   7   1    6.30    4.30
  -9   7  -1    5.80    4.70
 -10  -7  -1   12.90    7.00
  10   7   1    1.40    5.70
 -10   7  -1   11.50    5.20
  10   7   1    1.40    5.20
 -10   7  -1    4.30    5.20
  -7  -8   1    0.40    4.60
  -7   8   1    0.40    3.50
  -7   8   1    2.70    5.30
  -7   8   1    5.50    3.70
   7   8  -1    3.80    4.30
  -6  -8   1   -4.30    4.50
  -6   8   1    1.10    2.90
  -6   8   1   -0.60    3.10
   6   8  -1   -0.80    4.60
   6   8  -1   -6.10    3.60
  -6   8   1    1.50    4.70
   5   8  -1   13.10    5.10
   5   8  -1    7.30    3.80
  -5   8   1    5.40    5.20
  -5   8   1   11.40    3.40
   5   8  -1   16.10    6.30
  -5   8   1   14.80    3.40
   4   8  -1    5.40    4.30
   4   8  -1   31.00    8.30
  -4   8   1   15.40    3.20
   4   8  -1   15.40    4.80
  -4   8   1   14.50    3.20
  -4   8   1   12.20    6.20
   3   8  -1   26.40    7.90
  -3   8   1   56.69   11.20
  -3   8   1   41.40    4.20
  -3   8   1   39.70    3.80
   3   8  -1   38.60    6.30
   3   8  -1   46.40    6.10
   2   8  -1    2.00    2.90
   2   8  -1   -3.80    4.90
   2   8  -1   -0.80    2.90
  -2   8   1   -0.60    1.80
  -2   8   1    8.60    6.60
  -1   8   1    9.30    7.90
   1   8  -1   18.80    7.20
  -1   8   1   12.10    3.70
   0   8   1   -0.40    1.90
   0   8   1   -1.60    2.20
   0   8  -1   -1.10    4.00
   0   8  -1    0.30    2.70
   0   8   1    4.80    4.50
  -1   8  -1   61.79    5.80
  -1   8  -1   40.50    4.80
   1   8   1   44.10    5.10
   1   8   1   49.70    4.90
  -1   8  -1   30.50    8.10
   1   8   1   39.70    8.60
   2   8   1    7.70    4.10
   2   8   1   16.40    3.60
  -2   8  -1   20.80    3.80
  -2   8  -1   18.30    3.40
   2   8   1   19.30    4.00
  -2   8  -1    9.60    5.00
  -3   8  -1   13.10    2.90
   3   8   1   12.00    3.40
  -3   8  -1   -1.90    4.10
   3   8   1    5.60    3.90
   3   8   1    9.60    3.70
  -4   8  -1   31.60    7.60
   4   8   1   33.10    5.60
   4   8   1   20.10    5.60
  -4   8  -1   31.70    4.60
   4   8   1   22.60    4.70
  -4   8  -1   27.40    4.80
  -5  -8  -1    4.50    6.40
  -5   8  -1   11.20    3.70
   5   8   1   -0.20    3.80
   5   8   1   12.40    3.80
  -5   8  -1   11.80    3.60
   5   8   1    5.40    4.80
  -5   8  -1    1.30    4.70
  -6  -8  -1   -4.00    5.00
  -6   8  -1    3.60    4.70
   6   8   1   -0.70    4.10
  -6   8  -1   -5.70    3.10
  -6   8  -1    4.70    3.40
  -7  -8  -1   -9.30    4.50
   7   8   1   -0.70    4.80
  -7   8  -1   11.60    4.40
   7   8   1   -3.20    4.20
  -7   8  -1    6.80    4.30
  17   0  -2   -8.20    5.10
 -17   0   2    1.40    6.10
 -16   0   2   13.20    7.20
 -16   0   2   -5.20    5.10
  16   0  -2    6.70    6.50
  16   0  -2   -2.30    4.50
 -15   0   2    1.60    3.90
 -15   0   2    0.80    4.60
  15   0  -2   -6.10    3.80
  15   0  -2   -6.50    4.80
  14   0  -2   26.50    6.00
 -14   0   2   35.90    7.70
  13   0  -2   -1.40    3.10
  13   0  -2   -2.00    3.70
 -13   0   2   -0.90    2.80
 -12   0   2  409.46   20.20
  12   0  -2  376.96   19.80
  12   0  -2  399.16   19.50
 -12   0   2  405.46   20.40
  11   0  -2   -2.80    2.70
 -11   0   2   -0.90    2.50
  11   0  -2    1.30    2.40
 -11   0   2    4.40    2.90
 -10   0   2  237.28   13.60
 -10   0   2  213.68   13.20
  10   0  -2  215.88   12.70
  10   0  -2  238.18   13.60
  -9   0   2    0.00    2.00
   9   0  -2   -0.40    1.60
   9   0  -2    0.70    1.80
  -9   0   2   -2.20    1.50
  -8   0   2  117.49    8.40
  -8   0   2  123.49    8.50
   8   0  -2  118.09    8.20
   8   0  -2  119.99    8.50
   7   0  -2   -0.70    1.60
   7   0  -2   -0.10    1.50
  -7   0   2    0.20    1.30
  -7   0   2    1.50    1.40
   6   0  -2  135.39    7.70
  -6   0   2  131.69    7.70
  -6   0   2  129.19    7.70
   6   0  -2  124.99    7.40
   5   0  -2    1.20    1.20
  -5   0   2    0.10    1.00
  -5   0   2   -0.40    0.80
   5   0  -2   -0.60    0.80
   4   0  -2 2676.43   64.89
   4   0  -2 2742.23   64.99
  -4   0   2 2688.03   65.09
  -4   0   2 2681.33   65.09
   3   0  -2    0.40    1.00
   3   0  -2    0.50    0.80
  -3   0   2   -0.50    0.80
  -3   0   2    0.00    0.70
   2   0  -2 3120.49   72.19
   1   0  -2   -0.50    0.30
  -1   0   2   -0.10    0.40
  -1   0   2    0.20    0.40
   1   0  -2    0.30    0.50
   0   0   2 1971.60   45.70
   0   0  -2 1977.70   45.70
   1   0   2    0.00    0.50
  -1   0  -2    1.40    0.90
   1   0   2   -0.60    0.50
  -1   0  -2    0.00    0.50
   2   0   2  160.78    6.40
  -2   0  -2  159.88    6.40
   2   0   2  151.78    6.40
  -2   0  -2  166.98    6.50
  -3   0  -2   -1.10    0.70
  -3   0  -2   -1.00    0.80
   3   0   2   -0.40    0.70
   3   0   2    0.60    1.00
   4   0   2 1444.76   37.90
  -4   0  -2 1469.95   38.00
   4   0   2 1442.86   37.80
  -4   0  -2 1424.56   37.70
   5   0   2    0.50    1.10
  -5   0  -2    0.10    1.20
  -5   0  -2   -0.40    1.00
   5   0   2   -2.40    1.10
  -6   0  -2  400.86   15.60
  -6   0  -2  393.26   15.40
   6   0   2  395.16   15.50
   6   0   2  393.76   15.40
  -7   0  -2    0.00    1.50
  -7   0  -2    1.10    1.70
   7   0   2    1.30    1.80
   7   0   2    1.30    1.50
   8   0   2  104.09    8.00
  -8   0  -2  104.59    8.20
  -8   0  -2   94.09    7.80
   8   0   2  110.79    8.20
   9   0   2    0.60    1.80
  -9   0  -2    1.10    1.80
   9   0   2   -0.40    1.70
  -9   0  -2    0.40    2.10
  10   0   2   47.00    6.90
 -10   0  -2   36.40    5.90
 -10   0  -2   38.60    8.00
  10   0   2   41.40    7.90
  11   0   2    3.60    3.30
 -11   0  -2   -1.70    2.30
 -11   0  -2    0.00    2.50
  11   0   2   -0.50    2.50
 -12   0  -2   10.90    4.50
  12   0   2   17.00    5.20
  13   0   2   -1.30    2.80
  13   0   2   -5.60    3.40
 -13   0  -2    0.00    3.10
  14   0   2   51.39    8.60
 -14   0  -2   58.09    9.70
  14   0   2   53.19    9.60
 -15   0  -2   -3.00    4.30
  15   0   2    3.10    4.40
 -15   0  -2    5.20    4.20
 -16   0  -2    0.00    7.20
  16   0   2    3.30    5.70
  16   0   2    0.80    5.20
 -16   0  -2    1.10    5.30
  17   0   2    0.90    6.00
 -17   0  -2    1.10    6.40
  17  -1  -2   -8.10    7.00
 -17  -1   2    1.10    3.80
 -17  -1   2   -0.50    6.50
  17  -1  -2    5.10    5.50
 -17   1   2    4.20    6.10
  17   1  -2  -10.10    5.60
  16  -1  -2    9.90    5.60
 -16  -1   2   -6.20    5.20
 -16  -1   2    4.10    3.80
 -16  -1   2   -2.40    6.40
  16   1  -2    6.70    6.70
  16   1  -2   12.00    6.20
 -16   1   2    6.90    5.60
 -16   1   2   10.40    6.20
  15  -1  -2    6.30    6.80
  15  -1  -2   11.30    5.20
 -15  -1   2    7.20    4.20
 -15  -1   2    7.90    4.70
 -15  -1   2   14.50    6.00
  15   1  -2    7.10    5.10
 -15   1   2    3.40    4.00
 -15   1   2    9.30    6.70
 -14  -1   2  107.69    9.40
 -14  -1   2  118.49   11.80
  14  -1  -2  112.79   10.90
  14  -1  -2   85.39   11.20
 -14  -1   2  123.99   12.10
  14   1  -2  118.79   11.30
 -14   1   2  101.19   12.80
 -14   1   2  109.19   11.40
  14   1  -2  121.79   13.10
  13  -1  -2   11.40    4.30
 -13  -1   2   -1.10    3.60
  13  -1  -2   14.70    4.80
 -13   1   2    3.90    3.70
  13   1  -2    4.00    3.90
  13   1  -2    6.40    4.40
 -13   1   2    3.30    3.70
 -12  -1   2   73.29    9.80
 -12  -1   2   64.79    9.10
  12  -1  -2   75.79    8.10
  12  -1  -2   51.99    8.00
 -12   1   2   93.99    9.30
 -12   1   2   76.39    8.60
  12   1  -2   98.29    9.50
  12   1  -2   67.09    9.40
  11  -1  -2   38.20    6.30
 -11  -1   2   42.90    7.10
  11  -1  -2   29.70    5.70
 -11  -1   2   36.20    6.70
  11   1  -2   34.70    6.50
 -11   1   2   38.80    6.50
  11   1  -2   36.70    6.40
 -11   1   2   26.90    5.80
  10  -1  -2   59.99    6.30
 -10  -1   2   67.19    7.10
  10  -1  -2   53.79    7.30
 -10   1   2   68.49    7.10
  10   1  -2   65.39    8.50
 -10   1   2   69.79    7.30
  -9  -1   2   29.60    5.40
  -9  -1   2   19.00    4.30
   9  -1  -2   14.40    3.50
   9  -1  -2   28.20    4.70
   9   1  -2   26.70    5.10
  -9   1   2   19.50    4.60
   9   1  -2   15.80    4.00
  -9   1   2   21.80    4.70
  -8  -1   2   92.59    7.60
   8  -1  -2   89.39    6.70
  -8  -1   2   85.19    7.00
   8  -1  -2   90.79    7.00
  -8   1   2   87.29    7.10
  -8   1   2  107.29    7.90
   8   1  -2   88.49    7.30
   8   1  -2  100.29    7.70
   7  -1  -2   41.20    4.50
  -7  -1   2   46.90    4.80
  -7  -1   2   46.10    5.10
   7  -1  -2   40.90    4.30
   7   1  -2   41.90    4.60
   7   1  -2   45.60    4.90
  -7   1   2   34.50    4.80
  -7   1   2   42.70    4.70
  -6  -1   2  538.05   17.10
  -6  -1   2  562.54   19.00
  -6  -1   2  545.35   19.10
   6  -1  -2  540.55   18.00
   6  -1  -2  518.55   19.90
   6   1  -2  550.34   19.10
  -6   1   2  542.85   18.30
   6   1  -2  532.25   18.80
  -6   1   2  549.85   18.40
   5  -1  -2  101.89    5.60
  -5  -1   2  102.89    6.30
  -5  -1   2  104.89    5.60
   5  -1  -2   98.49    5.70
  -5  -1   2  101.39    6.20
  -5   1   2   95.29    6.00
   5   1  -2   92.09    6.10
   5   1  -2  103.79    6.40
  -5   1   2  103.29    6.00
  -4  -1   2    3.70    1.40
  -4  -1   2    5.90    1.50
   4  -1  -2    4.10    1.30
  -4  -1   2    4.10    1.50
   4  -1  -2    2.80    1.10
  -4   1   2    2.10    1.00
   4   1  -2    0.80    1.10
   4   1  -2    2.30    1.30
  -4   1   2    1.30    1.00
  -3  -1   2   23.30    2.60
   3  -1  -2   21.20    1.90
  -3  -1   2   23.20    2.60
  -3  -1   2   20.00    2.20
   3  -1  -2   21.20    2.00
  -3   1   2   19.40    2.00
  -3   1   2   17.30    2.00
   3   1  -2   17.70    2.50
   3   1  -2   21.40    2.00
   3   1  -2   21.60    2.40
   2  -1  -2 1770.02   41.80
  -2  -1   2 1831.12   43.60
  -2  -1   2 1796.02   43.50
  -2  -1   2 1797.52   43.70
   2  -1  -2 1829.92   41.60
  -2   1   2 1831.02   42.30
   2   1  -2 1810.22   43.40
   2   1  -2 1779.72   43.80
  -2   1   2 1774.52   42.10
   2   1  -2 1816.12   43.70
   1  -1  -2 3963.60   98.69
  -1  -1   2 3963.40  105.89
   1   1  -2 4057.69  106.99
  -1   1   2 3916.61   98.29
   0  -1  -2  269.57    6.90
   0  -1  -2  269.97    6.80
   0  -1  -2  282.77    8.30
   0  -1   2  269.37    8.40
   0  -1   2  272.27    8.30
   0   1   2  281.17    7.40
   0   1   2  265.47    8.00
   0   1  -2  269.97    8.40
   0   1   2  274.87    7.40
   0   1  -2  259.77    8.30
   1  -1   2   36.10    2.60
  -1  -1  -2   33.80    1.90
  -1  -1  -2   34.00    2.10
  -1  -1  -2   33.20    2.30
   1  -1   2   32.60    2.30
  -1   1  -2   34.40    2.40
   1   1   2   35.30    2.20
  -1   1  -2   34.20    2.50
   1   1   2   31.50    2.20
   2  -1   2 1038.70   26.10
  -2  -1  -2 1006.00   25.50
  -2  -1  -2 1011.70   25.30
   2  -1   2 1034.10   25.60
  -2   1  -2 1006.80   26.10
   2   1   2  994.40   25.80
   2   1   2  977.50   25.60
  -2   1  -2 1005.20   25.80
  -3  -1  -2    2.80    1.20
   3  -1   2    3.40    1.20
   3  -1   2    2.60    1.20
  -3  -1  -2    4.50    1.30
   3   1   2    4.40    1.40
  -3   1  -2    5.00    1.50
   3   1   2    6.20    1.50
  -3   1  -2    3.00    1.30
  -4  -1  -2  177.98    8.00
   4  -1   2  186.08    8.20
  -4  -1  -2  167.38    7.80
   4  -1   2  171.28    7.80
   4   1   2  185.58    8.40
  -4   1  -2  175.88    8.20
  -4   1  -2  176.08    8.30
   4   1   2  180.38    8.30
  -5  -1  -2  804.32   23.40
   5  -1   2  743.63   25.60
   5  -1   2  753.12   22.90
  -5  -1  -2  754.22   23.30
  -5   1  -2  761.92   23.60
  -5   1  -2  793.22   23.90
   5   1   2  782.22   23.90
   5   1   2  744.83   23.50
  -6  -1  -2   22.30    3.60
   6  -1   2   24.30    3.80
   6  -1   2   25.90    4.10
  -6  -1  -2   15.10    3.20
   6   1   2   22.60    4.00
  -6   1  -2   28.30    4.30
  -6   1  -2   25.70    4.20
   6   1   2   19.70    3.70
   7  -1   2   12.10    2.90
  -7  -1  -2   21.80    4.00
  -7  -1  -2   14.20    3.30
   7  -1   2   12.00    3.20
  -7   1  -2   16.40    3.70
   7   1   2    8.90    2.80
   7   1   2   12.50    3.30
  -7   1  -2   19.70    4.20
  -8  -1  -2   -1.00    1.60
   8  -1   2    2.40    2.10
   8  -1   2    1.20    2.10
  -8  -1  -2    3.10    2.10
  -8   1  -2    0.90    1.80
  -8   1  -2    3.40    2.00
   8   1   2    2.10    1.90
   8   1   2    0.80    2.00
   9  -1   2   31.40    5.60
  -9  -1  -2   47.80    6.90
   9  -1   2   49.90    6.60
  -9  -1  -2   38.80    6.00
  -9   1  -2   38.50    6.30
   9   1   2   38.40    6.00
  -9   1  -2   41.30    6.30
   9   1   2   34.00    5.80
 -10  -1  -2  125.19   11.70
  10  -1   2  116.59    9.20
 -10  -1  -2  123.09    9.60
  10  -1   2  113.59    9.00
  10   1   2  125.29   10.00
 -10   1  -2   99.69   10.90
 -10   1  -2  128.49   10.10
  10   1   2  120.19    9.90
 -11  -1  -2   17.90    4.90
  11  -1   2   10.10    4.30
  11  -1   2    6.80    3.30
 -11  -1  -2   16.80    4.90
  11   1   2   20.10    5.10
 -11   1  -2   22.30    5.40
  11   1   2   16.40    4.80
 -11   1  -2   13.90    4.50
 -12  -1  -2    6.10    3.70
  12  -1   2    3.50    2.60
 -12  -1  -2    8.50    3.70
  12  -1   2    3.70    4.10
  12   1   2    2.70    3.30
 -12   1  -2    9.50    4.50
 -12   1  -2    6.00    3.50
 -13  -1  -2   12.60    4.70
  13  -1   2    5.80    4.30
  13  -1   2    7.00    4.10
 -13   1  -2    7.50    4.60
 -13   1  -2    6.40    4.50
  13   1   2   11.60    4.90
 -14  -1  -2    4.90    4.00
 -14  -1  -2   -0.20    3.80
  14  -1   2    3.30    4.00
  14   1   2   -1.50    4.50
  14   1   2    0.90    4.10
 -14   1  -2   -0.90    3.70
 -14   1  -2   -0.20    4.30
 -15  -1  -2    4.30    4.60
  15  -1   2   -3.00    4.30
 -15  -1  -2    4.20    4.90
  15  -1   2    0.70    4.90
 -15   1  -2    6.40    5.70
 -15   1  -2   -2.90    4.40
  15   1   2    2.20    4.90
  15   1   2    0.60    5.50
  16  -1   2   15.60    6.00
 -16  -1  -2   16.70    7.50
 -16  -1  -2   13.30    7.50
  16  -1   2   17.00    7.30
  16   1   2    5.10    5.60
  16   1   2   16.90    8.10
  16  -2  -2    3.00    4.30
 -16  -2   2  -10.00    4.80
 -16  -2   2    1.70    3.50
 -16  -2   2   -0.50    7.00
  16  -2  -2   -1.20    6.00
 -16   2   2    1.20    6.30
 -15  -2   2    1.20    5.20
 -15  -2   2   -0.40    3.40
 -15  -2   2   -6.40    5.00
  15  -2  -2    1.40    3.50
  15  -2  -2   -1.60    7.30
  15   2  -2   -0.50    5.00
  15   2  -2  -13.90    4.80
 -15   2   2    4.10    5.90
 -15   2   2   -6.40    4.30
  14  -2  -2   31.00    6.30
 -14  -2   2   36.20    8.00
  14  -2  -2   28.20    6.70
 -14  -2   2   18.20    6.20
 -14  -2   2   31.70    6.50
 -14   2   2   34.60    7.10
 -14   2   2   27.20    7.10
  14   2  -2   29.40    7.00
 -13  -2   2    8.10    4.00
  13  -2  -2    2.30    3.60
 -13  -2   2   -2.50    2.10
  13  -2  -2   -2.00    2.80
  13   2  -2    7.30    3.90
 -13   2   2    5.10    4.00
 -13   2   2    2.50    3.50
 -12  -2   2  187.28   13.50
  12  -2  -2  183.48   11.60
 -12  -2   2  159.78   11.40
 -12  -2   2  176.48   12.90
 -12   2   2  163.68   12.60
 -12   2   2  160.58   12.40
  12   2  -2  175.48   12.90
  11  -2  -2  324.67   15.30
 -11  -2   2  325.77   16.20
 -11  -2   2  327.07   17.70
 -11  -2   2  340.17   17.40
  11  -2  -2  342.37   15.90
  11   2  -2  334.07   17.60
 -11   2   2  332.77   17.50
 -11   2   2  349.27   17.60
  11   2  -2  310.67   17.70
 -10  -2   2   33.00    5.80
 -10  -2   2   31.30    5.80
 -10  -2   2   26.80    5.80
  10  -2  -2   34.40    5.40
  10  -2  -2   31.40    4.90
  10   2  -2   41.60    6.70
  10   2  -2   32.30    6.50
 -10   2   2   33.00    5.90
 -10   2   2   34.60    6.00
   9  -2  -2   65.69    5.90
   9  -2  -2   74.39    6.40
  -9  -2   2   86.19    7.70
  -9  -2   2   85.09    7.60
  -9  -2   2   62.19    6.20
  -9   2   2   83.49    7.30
   9   2  -2   69.49    7.10
  -9   2   2   67.99    6.70
   9   2  -2   78.69    7.60
  -8  -2   2   22.60    4.00
   8  -2  -2   21.70    3.60
  -8  -2   2   28.10    5.00
  -8  -2   2   27.80    4.90
   8  -2  -2   27.40    4.10
  -8   2   2   30.50    4.80
   8   2  -2   25.80    4.80
   8   2  -2   23.90    4.70
  -8   2   2   25.00    4.50
  -7  -2   2    2.70    1.90
  -7  -2   2   -0.60    1.60
  -7  -2   2    0.20    1.10
   7  -2  -2   -1.80    1.10
  -7   2   2   -0.10    1.50
  -7   2   2   -0.10    1.20
   7   2  -2    0.10    2.00
   7   2  -2    0.70    1.60
  -6  -2   2    0.30    0.90
  -6  -2   2    0.80    1.20
  -6  -2   2    1.50    1.50
   6  -2  -2    0.30    1.10
   6  -2  -2    0.80    1.00
   6   2  -2   -0.50    1.40
  -6   2   2    3.00    1.40
  -6   2   2    1.50    1.50
   6   2  -2    4.10    2.00
  -5  -2   2  181.08    9.00
  -5  -2   2  189.08    9.40
   5  -2  -2  172.38    6.70
  -5  -2   2  170.48    8.70
  -5   2   2  193.88    8.40
  -5   2   2  167.58    7.90
   5   2  -2  181.48    9.20
   5   2  -2  174.08    9.10
   5   2  -2  186.98    8.50
  -4  -2   2 1060.59   29.00
  -4  -2   2 1074.39   29.40
   4  -2  -2 1056.99   25.40
  -4  -2   2 1048.00   30.20
   4  -2  -2 1110.89   25.60
   4   2  -2  991.00   29.10
  -4   2   2 1081.49   27.80
   4   2  -2 1097.89   29.80
   4   2  -2 1019.50   29.40
  -3  -2   2  501.25   15.40
  -3  -2   2  500.65   16.90
  -3  -2   2  503.45   15.50
   3   2  -2  517.15   16.00
   3   2  -2  483.15   15.60
   3   2  -2  474.05   16.30
  -3   2   2  530.15   14.00
  -3   2   2  496.65   13.50
  -2  -2   2  112.89    6.30
  -2  -2   2  102.09    4.90
  -2   2   2  107.09    3.30
   2   2  -2  104.49    6.00
   2   2  -2   97.09    5.10
  -2   2   2   92.89    6.20
   2   2  -2   98.69    5.20
  -2   2   2  105.09    3.10
  -1  -2   2  152.08    5.80
  -1  -2   2  154.28    5.90
  -1  -2   2  147.59    7.40
   1   2  -2  152.78    6.20
   1   2  -2  156.18    6.20
   1   2  -2  157.48    7.60
   0  -2   2 6461.65  159.08
   0  -2  -2 6379.26  146.19
   0   2   2 6098.99  146.19
   0   2  -2 6338.37  160.18
   1  -2   2 1369.06   32.50
  -1  -2  -2 1411.46   35.40
   1  -2   2 1308.07   32.20
   1   2   2 1356.66   31.50
   1   2   2 1329.37   31.50
   1   2   2 1346.77   34.70
  -1   2  -2 1335.17   32.90
  -1   2  -2 1306.67   33.10
  -2  -2  -2   35.20    1.90
   2  -2   2   33.10    2.40
   2  -2   2   37.60    2.70
  -2  -2  -2   33.40    3.30
  -2  -2  -2   35.90    2.00
   2   2   2   38.50    2.70
   2   2   2   34.10    3.10
   2   2   2   33.00    2.50
  -2   2  -2   36.70    2.70
  -2   2  -2   35.10    3.30
  -3  -2  -2  173.58    8.20
  -3  -2  -2  165.38    6.50
  -3  -2  -2  164.28    6.40
   3  -2   2  171.58    6.90
   3   2   2  161.88    7.10
  -3   2  -2  175.38    7.20
   3   2   2  165.58    7.30
  -3   2  -2  162.08    7.30
  -4  -2  -2   33.10    3.20
  -4  -2  -2   41.30    3.40
   4  -2   2   35.00    2.90
   4  -2   2   33.90    3.20
  -4  -2  -2   29.70    3.40
  -4   2  -2   29.40    3.30
  -4   2  -2   34.60    3.60
   4   2   2   31.60    3.50
   4   2   2   38.40    3.70
   5  -2   2    8.80    2.30
  -5  -2  -2   11.20    2.80
  -5  -2  -2   10.50    2.40
   5  -2   2    7.70    1.80
  -5  -2  -2   10.20    2.40
   5   2   2    8.10    2.40
  -5   2  -2   10.60    2.70
  -5   2  -2   11.30    2.50
   5   2   2    7.20    2.30
  -6  -2  -2  303.67   12.90
   6  -2   2  282.47   11.50
   6  -2   2  318.97   12.40
  -6  -2  -2  301.17   12.60
  -6  -2  -2  285.77   12.50
  -6   2  -2  306.57   13.30
   6   2   2  313.07   13.60
   6   2   2  308.67   13.40
  -6   2  -2  294.37   13.10
   7  -2   2  140.39    8.00
  -7  -2  -2  140.09    8.50
   7  -2   2  142.79    8.30
  -7  -2  -2  134.89    8.60
  -7  -2  -2  145.69    8.60
  -7   2  -2  141.49    9.00
   7   2   2  125.99    8.70
   7   2   2  150.88    9.50
  -7   2  -2  133.59    8.70
  -8  -2  -2   34.40    5.40
   8  -2   2   34.70    5.00
  -8  -2  -2   44.00    6.10
   8  -2   2   36.00    5.00
  -8  -2  -2   39.60    5.80
   8   2   2   31.80    5.20
  -8   2  -2   39.50    6.00
  -8   2  -2   26.30    5.00
   8   2   2   43.70    6.30
   9  -2   2   37.80    5.60
   9  -2   2   32.10    5.00
  -9  -2  -2   23.00    4.70
  -9  -2  -2   26.70    5.00
   9   2   2   25.40    5.30
  -9   2  -2   38.50    6.10
   9   2   2   26.80    5.30
  -9   2  -2   39.50    6.50
 -10  -2  -2   46.20    6.90
  10  -2   2   56.39    7.10
  10  -2   2   57.49    6.30
  10   2   2   47.20    7.40
  10   2   2   38.10    6.80
 -10   2  -2   45.80    7.00
 -10   2  -2   50.89    7.70
 -11  -2  -2   59.29    8.50
 -11  -2  -2   55.29    8.00
  11  -2   2   43.10    6.60
  11   2   2   40.70    7.20
 -11   2  -2   59.09    8.70
 -11   2  -2   44.20    7.60
  12  -2   2    5.80    3.60
 -12  -2  -2    9.30    4.20
 -12  -2  -2    4.90    3.60
 -12  -2  -2    1.20    2.30
  12  -2   2    6.90    3.80
 -12   2  -2   11.60    4.80
  12   2   2    1.70    3.30
  12   2   2    5.40    4.10
  13  -2   2   16.80    5.60
  13  -2   2   14.80    5.20
 -13  -2  -2   20.30    5.60
 -13  -2  -2   13.20    4.00
 -13   2  -2   20.80    6.10
 -13   2  -2   14.90    5.10
  13   2   2   13.70    5.10
  14  -2   2    0.00    4.10
  14  -2   2    6.20    4.30
 -14  -2  -2    6.70    3.50
 -14  -2  -2   14.20    4.80
 -14  -2  -2   14.60    5.60
  14   2   2    5.30    5.90
 -14   2  -2    7.30    5.10
 -14   2  -2    8.80    5.40
  14   2   2    5.60    5.20
 -15  -2  -2   -0.50    2.90
 -15  -2  -2    5.00    4.80
  15  -2   2   -8.10    3.80
  15  -2   2    3.50    4.90
 -15  -2  -2    0.90    5.40
 -15   2  -2   -3.00    5.30
 -15   2  -2    4.70    4.60
  15   2   2    2.60    4.60
  15   2   2    2.70    5.20
  16  -2   2   -0.90    4.90
 -16  -2  -2    9.50    7.20
 -16  -2  -2   -7.70    5.40
  16  -2   2    2.10    6.80
 -16  -2  -2    0.50    3.30
 -16   2  -2   -0.10    5.70
  16   2   2   -9.80    4.60
 -16  -3   2    6.60    5.70
  16  -3  -2   -3.60    5.20
 -16  -3   2   -2.80    7.30
  16  -3  -2   -1.70    4.40
 -16  -3   2    6.70    4.50
  16   3  -2   -0.90    5.50
 -16   3   2   -1.20    5.50
 -15  -3   2   17.90    6.50
 -15  -3   2   19.50    5.80
 -15  -3   2    6.10    6.40
  15  -3  -2   15.20    5.00
  15  -3  -2   10.80    5.30
  15   3  -2   17.00    6.90
  15   3  -2   23.20    7.50
 -15   3   2   15.20    6.10
 -15   3   2    7.70    6.80
 -14  -3   2    8.60    4.40
 -14  -3   2    8.00    5.80
  14  -3  -2    6.30    3.60
 -14  -3   2    1.30    2.80
  14  -3  -2    7.00    4.20
  14   3  -2   15.80    6.60
 -14   3   2   17.70    5.80
  14   3  -2    8.10    4.70
  13  -3  -2   17.20    4.10
 -13  -3   2   11.40    4.50
 -13  -3   2    8.70    4.60
  13  -3  -2    6.90    3.70
  13   3  -2   15.20    5.70
 -13   3   2   15.00    5.40
  13   3  -2    4.20    5.60
 -13   3   2   13.20    5.80
 -12  -3   2    9.60    4.80
 -12  -3   2    6.10    3.10
  12  -3  -2   12.20    3.30
  12  -3  -2    7.80    3.30
 -12  -3   2    1.10    3.40
 -12   3   2   12.10    4.40
 -12   3   2   10.00    4.80
  12   3  -2    5.30    4.00
  12   3  -2   12.30    5.30
 -11  -3   2    7.80    3.80
  11  -3  -2    6.70    3.00
  11  -3  -2    5.90    3.00
 -11  -3   2    3.10    3.30
 -11  -3   2   11.00    4.30
 -11   3   2   11.60    4.20
  11   3  -2    4.90    3.60
 -11   3   2   13.90    4.30
  11   3  -2    3.60    3.80
  10  -3  -2    0.30    1.80
 -10  -3   2   -4.40    2.40
  10  -3  -2    3.00    2.10
 -10  -3   2   -1.70    1.90
 -10  -3   2    1.40    2.10
 -10   3   2    0.30    2.50
  10   3  -2    1.80    2.90
 -10   3   2    0.80    2.70
  10   3  -2   -1.50    2.70
  -9  -3   2   56.69    8.30
   9  -3  -2   58.89    4.90
  -9  -3   2   61.19    6.90
  -9  -3   2   54.99    7.20
   9  -3  -2   48.60    4.60
   9   3  -2   43.00    6.80
  -9   3   2   40.30    6.00
  -9   3   2   55.29    7.10
   9   3  -2   51.69    8.80
   8  -3  -2   87.79    5.30
  -8  -3   2   90.59    7.70
  -8  -3   2   94.09    8.10
   8  -3  -2   96.49    5.60
  -8  -3   2  101.89    7.90
   8   3  -2   88.29    7.90
  -8   3   2  101.39    7.50
   8   3  -2  113.69    8.80
  -8   3   2   96.89    7.40
  -7  -3   2  468.65   19.60
   7  -3  -2  489.55   13.90
  -7  -3   2  453.35   17.80
  -7  -3   2  448.46   18.20
  -7   3   2  522.65   18.00
  -7   3   2  498.35   17.70
   7   3  -2  488.25   19.20
   7   3  -2  466.95   19.00
  -6  -3   2  383.06   15.20
   6  -3  -2  390.16    9.50
  -6  -3   2  399.76   15.00
  -6  -3   2  370.56   16.50
   6  -3  -2  363.96    9.60
  -6   3   2  386.36   14.00
  -6   3   2  393.56   14.30
   6   3  -2  384.16   15.90
   6   3  -2  388.96   16.00
   6   3  -2  390.96   15.50
  -5  -3   2   20.10    4.20
  -5  -3   2   17.10    3.00
  -5  -3   2   28.30    3.90
   5   3  -2   23.70    4.20
  -5   3   2   20.80    2.90
  -5   3   2   20.70    3.10
   5   3  -2   21.60    3.60
   5   3  -2   24.60    3.80
  -4  -3   2   59.59    4.50
  -4  -3   2   56.29    5.60
  -4  -3   2   54.79    4.10
   4   3  -2   64.29    5.00
  -4   3   2   57.09    3.70
   4   3  -2   46.50    4.80
  -4   3   2   59.09    3.50
   4   3  -2   56.59    4.80
  -3  -3   2  194.38    8.00
  -3  -3   2  191.18   10.40
  -3  -3   2  181.78    7.60
  -3   3   2  215.48   10.10
   3   3  -2  190.78    8.70
  -3   3   2  195.38    6.00
  -3   3   2  208.98    6.20
   3   3  -2  203.18   10.40
  -2  -3   2  299.27    9.40
  -2  -3   2  307.17    9.80
  -2  -3   2  320.17   13.60
   2   3  -2  290.87   10.80
   2   3  -2  300.97   10.90
  -2   3   2  305.77   12.60
   2   3  -2  301.27   13.30
  -1  -3   2    0.40    0.60
  -1  -3   2    0.40    0.50
  -1   3   2    0.50    1.00
   1   3  -2   -0.10    0.80
   1   3  -2    0.80    0.80
   1   3  -2   -0.40    0.70
   0  -3  -2  781.12   23.70
   0   3  -2  759.82   24.40
   0   3   2  741.83   23.20
   0   3  -2  741.43   20.00
   0   3  -2  688.53   20.00
  -1  -3  -2  136.89    8.00
   1   3   2  134.69    4.20
  -1   3  -2  127.59    8.10
   1   3   2  135.19    4.30
   1   3   2  129.19    7.70
  -1   3  -2  133.99    6.00
  -1   3  -2  138.99    5.80
  -2  -3  -2 1321.27   37.20
   2  -3   2 1269.97   30.10
   2  -3   2 1308.07   30.00
  -2   3  -2 1342.77   32.90
   2   3   2 1272.17   32.20
   2   3   2 1320.77   32.50
   2   3   2 1371.86   36.70
  -2   3  -2 1293.87   33.60
   3  -3   2  578.14   15.10
  -3  -3  -2  584.34   20.70
   3  -3   2  605.54   15.40
  -3   3  -2  585.84   17.90
   3   3   2  591.04   19.80
  -3   3  -2  622.34   17.40
   3   3   2  571.34   17.40
   3   3   2  584.14   17.70
  -4  -3  -2   67.89    6.00
  -4  -3  -2   72.09    4.00
   4  -3   2   77.39    3.90
   4  -3   2   71.49    3.90
   4   3   2   71.19    5.00
   4   3   2   66.29    5.20
   4   3   2   77.69    5.80
  -4   3  -2   74.59    5.20
  -5  -3  -2   11.50    2.20
   5  -3   2   11.90    2.10
   5  -3   2   10.80    1.90
  -5  -3  -2   11.90    3.50
  -5  -3  -2    9.80    2.20
  -5   3  -2   10.20    2.50
   5   3   2    7.60    2.30
  -5   3  -2    9.20    2.50
   5   3   2   12.70    2.90
  -6  -3  -2    8.80    2.80
   6  -3   2   13.20    2.40
   6  -3   2    8.10    2.00
  -6  -3  -2    6.10    2.00
  -6  -3  -2   10.50    2.60
  -6   3  -2    9.60    2.80
  -6   3  -2   12.60    3.00
   6   3   2    5.10    2.40
   6   3   2   13.50    3.20
  -7  -3  -2   32.60    5.20
  -7  -3  -2   35.80    4.80
   7  -3   2   37.60    4.00
  -7  -3  -2   33.30    4.70
   7  -3   2   41.10    3.80
  -7   3  -2   34.90    5.10
   7   3   2   42.10    6.00
  -7   3  -2   37.80    5.60
   7   3   2   38.90    5.50
  -8  -3  -2   68.99    7.00
   8  -3   2   78.69    6.00
  -8  -3  -2   72.99    6.40
   8  -3   2   65.79    5.30
  -8  -3  -2   72.69    6.60
  -8   3  -2   82.59    7.50
   8   3   2   57.79    6.40
   8   3   2   67.99    7.00
  -8   3  -2   70.49    6.80
  -9  -3  -2   23.50    4.90
  -9  -3  -2   21.20    4.50
  -9  -3  -2   14.40    3.50
   9  -3   2   28.10    4.20
   9  -3   2   25.30    4.30
   9   3   2   13.40    4.20
  -9   3  -2   15.40    4.40
  -9   3  -2   20.40    4.70
  10  -3   2   -3.00    2.10
 -10  -3  -2   -0.80    2.20
 -10  -3  -2    0.60    2.40
  10  -3   2    0.80    2.10
  10   3   2   -5.50    2.30
  10   3   2   -2.90    2.50
 -10   3  -2    3.90    3.10
 -10   3  -2   -0.50    2.70
  11  -3   2    8.90    3.40
 -11  -3  -2   12.70    5.10
 -11  -3  -2   10.20    3.90
  11  -3   2    1.90    2.80
 -11  -3  -2    8.10    3.60
  11   3   2    2.50    3.60
 -11   3  -2   12.10    4.60
  11   3   2   11.70    4.60
 -12  -3  -2    1.60    3.80
  12  -3   2    2.40    2.60
  12  -3   2    0.80    3.00
 -12  -3  -2   -3.20    2.10
 -12  -3  -2    4.20    3.80
 -12   3  -2    1.40    3.70
  12   3   2   -2.00    3.50
  12   3   2    2.40    3.70
 -12   3  -2    3.80    3.70
  13  -3   2    0.00    3.00
  13  -3   2   -4.70    3.00
 -13  -3  -2   -0.80    4.50
 -13  -3  -2   -0.10    3.60
 -13  -3  -2    0.30    2.70
 -13   3  -2    2.30    4.10
  13   3   2    1.80    3.40
  13   3   2   -2.10    4.40
 -13   3  -2   -0.30    4.40
  14  -3   2    3.10    4.30
 -14  -3  -2   -3.30    4.80
  14  -3   2    3.70    5.80
 -14  -3  -2   -2.60    3.70
 -14  -3  -2   -2.80    2.40
 -14   3  -2   -1.40    4.60
  14   3   2    7.50    6.10
 -14   3  -2   -0.20    5.70
  14   3   2    2.70    4.90
 -15  -3  -2    2.60    5.10
 -15  -3  -2    3.80    3.90
 -15  -3  -2    2.30    5.60
  15  -3   2   -9.40    4.00
 -15   3  -2    1.80    5.70
  15   3   2    5.40    7.40
 -15   3  -2   -5.90    6.10
 -16  -3  -2    7.60    6.30
  16  -3   2    0.40    4.90
  16  -3   2   14.20    6.00
 -16  -3  -2   -2.00    6.60
 -16  -3  -2   -0.30    3.60
 -16   3  -2   12.60    6.30
  16   3   2    5.60    6.40
 -15  -4   2    7.40    5.40
 -15  -4   2   10.10    5.90
  15  -4  -2   10.10    4.50
  15  -4  -2    6.00    3.80
 -15  -4   2   -2.10    7.60
 -15   4   2    4.80    6.10
 -15   4   2   12.50    7.70
  15   4  -2   14.80    7.10
  14  -4  -2   17.10    4.30
 -14  -4   2   14.50    5.90
  14  -4  -2   14.60    4.30
 -14  -4   2   13.60    5.70
 -14  -4   2   20.30    6.70
  14   4  -2   14.90    7.30
 -14   4   2   16.40    6.20
 -14   4   2   13.90    6.90
  14   4  -2   15.00    7.10
 -13  -4   2   47.20    8.40
  13  -4  -2   66.19    5.90
  13  -4  -2   58.99    5.80
 -13  -4   2   57.29    8.80
 -13   4   2   62.49   10.00
 -13   4   2   64.59    9.20
  13   4  -2   74.29   10.80
 -12  -4   2    4.50    4.50
  12  -4  -2    1.00    2.00
 -12  -4   2   -1.50    2.80
  12   4  -2   -0.20    3.60
  12   4  -2   -0.80    3.90
 -12   4   2   -1.10    3.40
 -12   4   2    1.70    3.20
  11  -4  -2   68.99    4.60
 -11  -4   2   57.89    8.00
  11  -4  -2   63.59    4.50
 -11  -4   2   58.19    8.80
 -11  -4   2   64.49   10.00
  11   4  -2   69.49    9.60
  11   4  -2   86.19    9.40
 -11   4   2   78.29    8.30
 -11   4   2   46.70    7.70
 -10  -4   2    4.60    2.90
  10  -4  -2   -0.60    1.00
 -10  -4   2    0.20    2.40
 -10  -4   2    2.20    3.50
 -10   4   2    0.50    2.70
 -10   4   2   -3.30    2.40
  10   4  -2    3.50    3.80
  10   4  -2   -0.90    2.50
  -9  -4   2    1.70    2.40
  -9  -4   2    2.60    2.90
  -9  -4   2    4.70    2.60
  -9   4   2    0.40    2.30
   9   4  -2    4.30    3.00
  -9   4   2   -2.50    2.20
   9   4  -2    2.80    2.60
  -8  -4   2   12.50    3.70
  -8  -4   2   10.30    3.20
  -8  -4   2    7.40    3.00
   8   4  -2   13.50    4.30
  -8   4   2    8.90    3.10
  -8   4   2   10.90    3.30
   8   4  -2    1.90    3.20
  -7  -4   2   21.40    4.00
  -7  -4   2   15.60    4.40
  -7  -4   2   17.00    3.50
   7   4  -2   11.30    3.30
   7   4  -2   14.60    3.70
  -7   4   2   16.60    3.50
   7   4  -2   14.80    3.90
  -7   4   2   17.50    3.50
  -6  -4   2   24.00    3.90
  -6  -4   2   25.00    5.40
  -6  -4   2   19.10    3.30
  -6   4   2   16.30    2.90
  -6   4   2   19.90    3.20
   6   4  -2   10.70    2.80
   6   4  -2   21.60    4.30
   6   4  -2   16.80    3.70
  -5  -4   2  202.48    9.30
  -5  -4   2  220.18    9.10
  -5  -4   2  212.98   12.90
   5   4  -2  192.08   10.50
  -5   4   2  214.18    8.70
   5   4  -2  221.88   12.20
  -5   4   2  214.98    8.50
   5   4  -2  204.38   10.60
  -4  -4   2  105.19    5.60
  -4  -4   2  107.19    8.70
   4   4  -2   98.29    6.80
  -4   4   2  106.09    8.00
  -4   4   2  106.89    4.70
   4   4  -2   98.99    8.00
   4   4  -2  118.59    7.30
  -4   4   2  108.29    4.80
  -3  -4   2  337.37   10.20
  -3  -4   2  358.86   10.50
  -3  -4   2  355.96   16.50
  -3   4   2  341.87    8.80
  -3   4   2  350.26   15.60
   3   4  -2  362.46   13.50
   3   4  -2  361.06   13.50
   3   4  -2  358.36   16.30
  -2  -4   2  362.26   16.50
   2   4  -2  349.87   16.30
  -2   4   2  374.76   16.10
   2   4  -2  356.86   12.90
   1   4  -2  477.65   15.20
  -1   4   2  506.65   19.30
   1   4  -2  471.15   19.70
   1   4  -2  482.25   15.20
   0  -4  -2   19.70    3.80
   0   4   2   14.90    3.60
   0   4  -2   19.00    2.60
   0   4  -2   18.60    2.50
   0   4  -2   13.30    3.60
  -1  -4  -2  608.84   22.30
   1   4   2  616.34   14.90
   1   4   2  597.84   21.80
   1   4   2  574.24   14.80
  -1   4  -2  555.54   22.20
  -1   4  -2  563.64   17.10
  -1   4  -2  604.24   17.20
  -2  -4  -2   27.80    5.30
   2   4   2   22.70    2.30
   2   4   2   31.80    5.50
  -2   4  -2   19.50    2.70
  -2   4  -2   25.20    4.90
   2   4   2   25.80    2.50
  -2   4  -2   22.20    2.50
  -3  -4  -2  117.19    8.80
   3   4   2  105.09    5.80
  -3   4  -2  122.19    6.40
   3   4   2  115.69    8.10
  -3   4  -2  111.09    5.80
   3   4   2  114.59    6.20
  -4  -4  -2   69.69    6.90
   4   4   2   69.29    5.20
  -4   4  -2   74.09    5.00
  -4   4  -2   72.49    5.30
   4   4   2   69.49    6.30
   4   4   2   68.79    5.40
  -5  -4  -2   22.90    4.60
  -5  -4  -2   22.80    2.00
  -5  -4  -2   24.90    2.10
   5   4   2   20.50    3.80
   5   4   2   22.30    3.80
  -5   4  -2   19.80    3.60
  -5   4  -2   20.20    3.30
   5   4   2   27.40    4.80
  -6  -4  -2   29.50    3.20
  -6  -4  -2   24.10    3.10
   6  -4   2   27.80    1.90
   6  -4   2   31.30    2.10
  -6  -4  -2   28.10    5.40
   6   4   2   31.30    5.00
  -6   4  -2   18.30    3.70
  -6   4  -2   27.60    4.60
   6   4   2   37.80    5.40
  -7  -4  -2  107.39    9.40
  -7  -4  -2   93.79    6.30
   7  -4   2  108.59    5.10
   7  -4   2  112.99    5.40
  -7  -4  -2  110.49    6.80
   7   4   2  103.19    8.40
  -7   4  -2  112.69    8.00
   7   4   2   97.69    8.00
  -7   4  -2  111.29    8.30
  -8  -4  -2   57.29    5.60
  -8  -4  -2   48.00    5.00
  -8  -4  -2   63.19    9.20
   8  -4   2   57.09    4.10
   8  -4   2   56.19    4.40
   8   4   2   46.40    6.90
   8   4   2   42.80    6.60
  -8   4  -2   49.99    7.00
  -8   4  -2   43.20    6.50
   9  -4   2    7.60    2.20
  -9  -4  -2   13.70    3.50
  -9  -4  -2   20.40    5.40
  -9  -4  -2    9.30    3.30
   9  -4   2   10.50    2.80
   9   4   2    9.30    4.40
  -9   4  -2   12.40    4.00
  -9   4  -2   12.90    4.10
   9   4   2    9.90    3.90
  10  -4   2   -3.50    1.90
 -10  -4  -2    3.00    2.40
 -10  -4  -2    1.40    2.60
 -10  -4  -2    2.20    2.50
 -10   4  -2   -1.70    3.10
  10   4   2    2.90    2.90
  10   4   2    2.70    3.70
 -10   4  -2   -1.10    2.90
 -11  -4  -2   26.30    5.70
 -11  -4  -2   25.80    6.00
  11  -4   2   28.00    4.70
  11  -4   2   28.50    4.40
 -11  -4  -2   26.80    5.30
  11   4   2   31.90    7.50
 -11   4  -2   19.40    5.30
 -11   4  -2   38.80    7.20
  11   4   2   33.50    7.00
 -12  -4  -2   18.20    5.20
  12  -4   2   27.30    4.90
 -12  -4  -2   15.70    5.50
  12  -4   2   25.40    4.80
 -12  -4  -2   19.10    5.00
  12   4   2   25.80    6.90
 -12   4  -2   21.80    6.50
  12   4   2   39.10    8.10
 -12   4  -2   36.80    7.40
 -13  -4  -2    3.50    4.40
 -13  -4  -2    3.40    4.40
  13  -4   2    5.30    3.50
 -13  -4  -2    5.30    5.00
  13  -4   2    6.60    3.80
 -13   4  -2    4.80    5.40
 -13   4  -2   11.30    5.70
  13   4   2    9.70    5.40
 -14  -4  -2   15.10    5.00
 -14  -4  -2    5.30    5.60
  14  -4   2   -0.70    4.10
  14  -4   2    2.60    4.10
 -14  -4  -2    5.20    4.90
  14   4   2    1.50    6.60
 -14   4  -2    0.10    6.50
 -14   4  -2    8.50    5.60
  14   4   2   -0.70    4.70
 -15  -4  -2   18.90    8.70
  15  -4   2   17.00    5.20
 -15  -4  -2   32.50    7.50
 -15  -4  -2   12.10    5.90
  15  -4   2   12.40    5.30
  15   4   2   25.00    7.80
 -15   4  -2   15.70    8.60
 -15   4  -2   17.60    8.20
 -14  -5   2   13.70    5.30
 -14  -5   2    4.30    5.90
 -14  -5   2   -3.10    6.20
 -14   5   2   -1.00    5.10
  14   5  -2    6.40    6.30
 -13  -5   2   10.40    5.00
 -13  -5   2   22.10    7.40
 -13  -5   2    6.20    5.70
  13   5  -2   20.90    8.00
 -13   5   2   13.10    5.70
 -13   5   2    7.60    6.10
 -12  -5   2    3.40    5.10
 -12  -5   2    8.30    5.40
 -12  -5   2   10.60    4.30
  12   5  -2    9.50    5.20
 -12   5   2   10.80    4.90
 -12   5   2    1.20    4.50
  12   5  -2    6.60    5.50
 -11  -5   2    8.90    4.00
 -11  -5   2    2.80    4.00
 -11  -5   2   12.60    5.70
  11   5  -2    5.30    4.80
  11   5  -2    9.70    5.10
 -11   5   2   22.30    5.80
 -10  -5   2   -3.70    3.10
 -10  -5   2   -0.20    2.20
 -10  -5   2    4.80    4.20
  10   5  -2   -0.90    3.50
 -10   5   2    0.90    3.10
 -10   5   2    2.20    3.20
  10   5  -2   -3.60    3.00
  -9  -5   2   -0.50    2.00
  -9  -5   2    0.30    2.40
  -9  -5   2    0.20    2.70
  -9   5   2   -0.90    2.50
   9   5  -2    0.10    3.00
  -9   5   2    0.30    2.60
   9   5  -2    4.70    3.80
  -8  -5   2   43.30    4.80
  -8  -5   2   53.99    5.80
  -8  -5   2   49.90    9.00
  -8   5   2   50.69    5.70
  -8   5   2   46.70    6.10
   8   5  -2   48.40    7.50
   8   5  -2   59.39    8.40
  -7  -5   2  209.08   10.10
  -7  -5   2  201.08    9.50
  -7   5   2  231.48   11.00
   7   5  -2  225.88   13.20
   7   5  -2  228.18   13.60
  -7   5   2  215.58   10.60
   7   5  -2  206.48   12.50
  -6  -5   2    1.40    1.60
  -6  -5   2    0.20    2.30
   6   5  -2   -3.90    1.70
   6   5  -2    0.80    1.90
   6   5  -2    1.30    2.20
  -6   5   2    0.30    1.70
  -6   5   2    0.80    1.60
  -5  -5   2  307.57   17.30
  -5  -5   2  280.97   11.90
  -5  -5   2  297.47    9.40
  -5   5   2  307.17   11.00
   5   5  -2  324.07   14.40
   5   5  -2  281.97   13.60
  -5   5   2  340.17   11.40
   5   5  -2  304.07   16.20
  -5   5   2  294.57   15.90
  -4  -5   2   -0.10    1.60
  -4   5   2    0.00    1.60
  -4   5   2    0.30    1.00
   4   5  -2   -0.20    1.80
   4   5  -2    0.80    2.10
  -4   5   2    1.50    1.00
   4   5  -2    1.80    1.80
  -3  -5   2   69.89    7.60
   3   5  -2   68.29    5.60
   3   5  -2   61.59    7.40
   3   5  -2   65.49    5.60
  -3   5   2   74.89    7.50
   2   5  -2   38.60    4.00
   2   5  -2   39.90    4.10
   2   5  -2   53.29    7.80
  -2   5   2   36.60    6.00
  -1   5   2  236.48   13.50
   1   5  -2  215.98    9.40
   1   5  -2  224.78    9.60
   1   5  -2  240.18   14.20
   0   5  -2  313.97   16.60
   0   5   2  293.17   15.40
  -1  -5  -2  546.15   23.30
  -1   5  -2  616.84   18.30
  -1   5  -2  590.04   19.00
   1   5   2  600.84   23.80
   1   5   2  598.24   15.90
  -1   5  -2  634.84   25.40
   1   5   2  592.04   15.80
  -2  -5  -2  233.48   14.00
   2   5   2  248.58    9.20
  -2   5  -2  242.88   10.00
  -2   5  -2  248.08   14.70
   2   5   2  268.77   14.40
  -3  -5  -2  162.08   11.70
   3   5   2  163.08    7.80
  -3   5  -2  155.08   11.90
   3   5   2  145.39   10.40
  -3   5  -2  165.78    7.60
  -3   5  -2  172.88    8.20
  -4  -5  -2   82.69    8.50
   4   5   2   70.79    7.50
  -4   5  -2   84.59    6.00
   4   5   2   76.09    5.80
   4   5   2   75.29    5.80
  -4   5  -2   81.89    5.40
  -5  -5  -2   68.89    7.90
  -5   5  -2   67.89    5.80
   5   5   2   55.29    5.70
   5   5   2   70.29    6.20
   5   5   2   62.89    6.90
  -5   5  -2   83.59    6.00
  -6  -5  -2    1.40    2.50
  -6   5  -2   -1.90    1.90
  -6   5  -2    3.40    2.50
   6   5   2    1.00    2.10
   6   5   2    4.50    2.60
  -7  -5  -2   25.90    2.40
  -7  -5  -2   22.60    5.60
   7   5   2   26.90    5.10
   7   5   2   24.80    5.10
  -7   5  -2   33.10    5.20
  -7   5  -2   32.60    5.40
  -8  -5  -2   13.30    2.70
  -8  -5  -2    9.90    2.20
  -8  -5  -2    2.70    3.00
  -8   5  -2    8.80    3.60
  -8   5  -2    3.10    3.00
   8   5   2   10.30    4.10
  -9  -5  -2    1.80    2.10
  -9  -5  -2    5.70    2.50
  -9  -5  -2    3.80    3.30
  -9   5  -2   -4.40    2.60
   9   5   2    0.50    3.10
   9   5   2    4.00    3.70
 -10  -5  -2    7.00    4.30
 -10  -5  -2    8.10    3.10
 -10  -5  -2    3.00    3.10
  10   5   2    7.10    4.50
 -10   5  -2   11.60    4.50
  10   5   2    4.40    4.50
  11  -5   2   42.00    2.80
 -11  -5  -2   44.60    6.30
 -11  -5  -2   48.50    9.40
 -11  -5  -2   33.60    5.70
 -11   5  -2   38.70    7.20
  11   5   2   38.10    7.20
 -11   5  -2   49.50    8.40
  11   5   2   39.10    8.70
  12  -5   2   -1.30    1.70
 -12  -5  -2    0.00    3.30
 -12  -5  -2   -3.60    3.70
 -12  -5  -2   -1.20    3.10
  12  -5   2    0.90    1.90
 -12   5  -2    4.20    4.60
  12   5   2  -10.40    5.00
  12   5   2   -4.00    4.40
 -12   5  -2   -0.40    4.20
 -13  -5  -2   18.50    5.50
 -13  -5  -2    5.10    5.20
 -13  -5  -2    3.30    4.40
  13  -5   2    6.30    2.70
  13   5   2    6.40    6.70
 -13   5  -2    6.10    5.40
  13   5   2    8.70    5.50
 -13   5  -2    2.80    5.40
  14  -5   2   -1.20    3.00
  14  -5   2    4.20    3.50
 -14  -5  -2   -2.40    4.90
 -14  -5  -2    4.50    5.00
 -14   5  -2    4.70    6.90
 -14   5  -2    6.00    6.30
  14   5   2    5.30    5.90
 -12  -6   2   15.60    5.10
 -12  -6   2   -0.20    3.60
 -12  -6   2    3.30    4.80
  12   6  -2    0.20    5.40
  12   6  -2    3.20    6.40
 -12   6   2   -1.30    4.30
 -12   6   2    4.10    5.50
 -11  -6   2   13.20    4.10
 -11  -6   2   16.40    6.20
 -11  -6   2   28.30    5.40
 -11   6   2   24.20    6.50
  11   6  -2   26.90    8.20
 -11   6   2    8.00    4.90
  11   6  -2   23.40    6.60
 -10  -6   2   14.00    3.80
 -10  -6   2   16.60    6.20
 -10  -6   2   16.60    3.70
 -10   6   2   15.40    4.90
  10   6  -2   16.30    5.30
 -10   6   2   12.50    5.30
  10   6  -2   15.60    6.70
  -9  -6   2    5.60    4.70
  -9  -6   2   10.00    3.10
  -9   6   2   14.90    3.80
  -9   6   2    7.60    4.10
   9   6  -2    7.40    4.10
   9   6  -2    3.00    4.60
  -8  -6   2    1.40    1.50
  -8  -6   2    5.10    4.80
  -8  -6   2    3.80    1.90
  -8   6   2    7.10    2.90
   8   6  -2    3.80    3.70
   8   6  -2    6.20    3.30
  -8   6   2    4.30    3.00
  -8   6   2    1.90    3.70
   8   6  -2   -0.30    3.30
  -7  -6   2    3.90    3.60
  -7   6   2    7.30    2.70
   7   6  -2   -1.90    3.20
   7   6  -2   -1.50    2.80
  -7   6   2    1.90    3.30
  -7   6   2    4.00    2.70
  -6  -6   2    0.80    2.70
  -6   6   2   -2.00    2.70
  -6   6   2   -5.10    1.70
  -6   6   2   -4.20    1.70
   6   6  -2   -3.90    2.40
   6   6  -2   -0.10    2.50
   6   6  -2    0.50    2.40
  -5  -6   2  165.08   13.40
  -5   6   2  163.78    7.60
  -5   6   2  165.28    7.50
   5   6  -2  161.18   10.40
  -5   6   2  157.18   12.60
   5   6  -2  166.48   10.70
   5   6  -2  169.48   12.80
  -4  -6   2   34.80    6.70
  -4   6   2   33.90    3.00
  -4   6   2   24.90    6.00
   4   6  -2   20.90    4.80
   4   6  -2   33.60    5.20
   4   6  -2   29.20    5.00
  -3   6   2  333.27   18.30
   3   6  -2  322.07   14.00
  -3   6   2  319.47    8.60
  -3   6   2  303.47    8.80
   3   6  -2  301.47   18.00
   3   6  -2  316.37   13.50
   2   6  -2   38.80    5.10
   2   6  -2   26.30    6.70
   2   6  -2   37.50    4.30
  -2   6   2   32.10    6.80
  -1   6   2  168.58   12.70
   1   6  -2  200.18   14.20
   1   6  -2  188.28    9.30
   1   6  -2  181.58    9.00
   0   6  -2    9.80    2.60
   0   6   2    7.10    1.20
   0   6  -2    5.90    3.40
   0   6   2    9.70    3.70
   0   6  -2    7.80    2.30
   0   6   2    3.80    1.10
  -1   6  -2    8.30    2.30
  -1   6  -2   10.50    4.50
   1   6   2    7.90    3.40
   1   6   2   11.50    2.00
  -1   6  -2   11.20    2.60
   1   6   2   11.20    1.90
  -2  -6  -2   90.79    9.40
   2   6   2   99.69    5.70
  -2   6  -2  106.69   10.30
  -2   6  -2  104.99    6.10
   2   6   2   87.99    9.00
  -2   6  -2   98.39    6.40
   2   6   2  103.19    5.70
  -3  -6  -2   61.99   11.80
  -3   6  -2   59.09    9.50
  -3   6  -2   38.50    4.00
   3   6   2   46.30    4.50
  -3   6  -2   51.39    4.80
   3   6   2   41.50    6.70
   3   6   2   39.00    4.30
  -4  -6  -2    3.20    2.80
   4   6   2    1.00    2.40
   4   6   2    0.20    2.00
   4   6   2   -2.90    1.70
  -4   6  -2    2.20    2.70
  -4   6  -2   -1.00    1.70
  -5  -6  -2   20.00    6.00
  -5   6  -2   10.80    3.20
  -5   6  -2   11.90    3.20
   5   6   2   12.20    3.60
  -5   6  -2   17.00    5.60
   5   6   2   14.50    4.30
   5   6   2    7.30    3.00
  -6  -6  -2    4.20    4.20
   6   6   2    5.50    2.80
  -6   6  -2    6.00    2.90
   6   6   2    5.90    3.00
  -6   6  -2    3.20    2.60
   6   6   2    3.40    2.70
  -7  -6  -2   21.70    5.10
  -7   6  -2   42.30    5.90
  -7   6  -2   30.40    5.20
   7   6   2   37.30    6.00
   7   6   2   31.30    5.70
  -8  -6  -2   24.40    6.40
   8   6   2   32.50    6.40
   8   6   2   35.30    6.50
  -8   6  -2   23.90    5.40
  -9  -6  -2   14.40    5.00
  -9   6  -2   21.00    5.30
   9   6   2   12.30    5.20
   9   6   2   24.50    6.00
  -9   6  -2   14.30    5.00
 -10  -6  -2   19.40    6.60
 -10  -6  -2   19.50    3.00
 -10  -6  -2   24.10    2.90
 -10   6  -2   24.80    6.30
  10   6   2   28.60    7.40
 -10   6  -2   26.40    6.50
  10   6   2   22.30    6.10
 -11  -6  -2    7.10    3.30
 -11  -6  -2    3.60    2.80
 -11  -6  -2    0.00    5.00
 -11   6  -2    0.00    5.00
 -11   6  -2    4.30    4.60
  11   6   2    7.30    5.00
  11   6   2   -2.60    5.30
 -12  -6  -2    1.80    5.00
 -12  -6  -2    2.50    3.20
 -12  -6  -2   -1.10    3.40
  12   6   2    3.70    6.80
 -12   6  -2    7.80    5.90
  12   6   2    2.10    5.80
 -12   6  -2   -7.30    4.70
 -10  -7   2    8.00    7.00
 -10   7   2   -5.50    4.70
  10   7  -2    4.50    4.80
  10   7  -2   -6.50    6.10
 -10   7   2    6.40    5.00
 -10   7   2   -2.90    5.40
  -9  -7   2    9.90    7.10
  -9   7   2    6.10    4.30
   9   7  -2   10.90    6.30
  -9   7   2   13.30    7.10
   9   7  -2   14.20    5.40
  -8  -7   2   24.20    7.10
  -8   7   2   19.90    5.70
   8   7  -2   29.60    6.80
   8   7  -2   24.40    6.60
  -8   7   2   29.80    5.30
  -8   7   2   20.10    4.60
   8   7  -2   16.50    5.40
  -7  -7   2   27.60    8.00
  -7   7   2   31.70    5.20
   7   7  -2   25.30    6.00
   7   7  -2   35.30    6.30
  -7   7   2   23.20    6.20
  -7   7   2   45.60    5.60
   7   7  -2   34.80    7.10
  -6  -7   2   22.80    7.10
   6   7  -2   21.70    6.40
   6   7  -2   11.70    4.80
   6   7  -2   20.80    5.00
  -6   7   2   22.50    3.80
  -6   7   2   12.40    5.70
  -6   7   2   19.80    3.60
  -5  -7   2   17.50    5.40
   5   7  -2   20.10    8.10
   5   7  -2   24.30    5.20
  -5   7   2   28.20    3.80
  -5   7   2   25.60    7.00
  -5   7   2   28.90    3.70
   5   7  -2   32.20    5.70
  -4   7   2   97.09    5.00
   4   7  -2   90.69    7.80
  -4   7   2   87.29    5.50
   4   7  -2   91.29    8.10
  -4   7   2   61.49    9.00
  -3   7   2   16.70    1.90
   3   7  -2   14.30    4.30
  -3   7   2   13.10    4.70
   3   7  -2   19.00    4.10
  -3   7   2   12.90    1.90
   2   7  -2   -3.20    2.00
   2   7  -2    0.10    2.30
  -2   7   2   -0.80    3.10
  -2   7   2    1.40    1.00
  -2   7   2   -0.40    0.90
   1   7  -2   70.89    6.00
  -1   7   2   83.89   11.80
  -1   7   2   69.29    3.50
   1   7  -2   74.29    6.30
  -1   7   2   71.79    3.50
   0   7  -2    0.70    2.10
   0   7  -2    4.00    2.10
   0   7   2    3.80    1.40
   0   7   2    1.40    1.30
   0   7   2   10.10    3.90
   1   7   2  145.99    6.80
   1   7   2  151.38    6.90
  -1   7  -2  145.39    8.00
  -1   7  -2  151.48    8.50
   1   7   2  128.79   12.00
   2   7   2   21.60    3.50
  -2   7  -2   23.90    3.60
   2   7   2   15.80    3.10
  -2   7  -2   15.40    3.30
  -2   7  -2    9.90    4.50
   2   7   2    9.80    4.30
  -3  -7  -2   70.19   10.80
   3   7   2   77.19    6.40
   3   7   2   87.99    6.50
  -3   7  -2   77.99    5.90
  -3   7  -2   63.09    9.50
   3   7   2   87.29    9.80
  -3   7  -2   87.59    6.80
  -4  -7  -2   48.00    9.00
   4   7   2   30.30    5.10
   4   7   2   46.30    8.70
  -4   7  -2   34.10    8.50
  -4   7  -2   36.60    5.10
  -4   7  -2   40.50    5.00
   4   7   2   35.90    5.20
  -5  -7  -2    3.40    3.60
   5   7   2   -1.40    2.40
  -5   7  -2    2.50    2.70
   5   7   2   -5.20    2.50
   5   7   2   -5.50    2.80
  -5   7  -2   -0.60    2.40
  -5   7  -2    2.90    3.60
  -6  -7  -2    4.00    4.50
   6   7   2    3.40    3.40
  -6   7  -2    3.70    2.90
   6   7   2    0.50    3.60
  -6   7  -2    3.70    4.10
  -6   7  -2    2.00    3.00
   6   7   2   -2.80    2.90
  -7  -7  -2   -1.40    4.30
  -7   7  -2    0.10    5.30
  -7   7  -2   -1.60    3.20
   7   7   2    5.90    3.60
  -7   7  -2    6.20    3.60
   7   7   2   -0.20    3.50
  -8  -7  -2   -7.80    4.20
  -8   7  -2    2.10    4.20
   8   7   2    1.90    4.00
  -8   7  -2   -5.90    3.50
   8   7   2   -2.10    3.60
  -8   7  -2   -4.90    3.50
  -9  -7  -2   33.80    9.70
   9   7   2   34.00    7.30
  -9   7  -2   50.49    8.00
  -9   7  -2   51.59    8.20
   9   7   2   33.00    7.40
 -10  -7  -2   -1.00    5.50
 -10   7  -2    1.90    4.80
 -10   7  -2  -10.00    4.60
  10   7   2    7.40    6.20
  10   7   2   -5.10    4.40
  -7  -8   2   19.10    7.80
   7   8  -2   13.40    6.10
  -7   8   2   19.50    8.10
  -7   8   2   15.20    4.50
  -7   8   2   15.20    4.50
   7   8  -2   13.30    5.70
  -6   8   2    2.30    2.80
   6   8  -2    3.00    4.80
   6   8  -2    3.20    4.30
  -6   8   2    1.20    2.90
  -6   8   2    3.40    5.30
   5   8  -2    6.10    5.50
  -5   8   2    6.20    5.60
  -5   8   2   10.70    3.00
  -5   8   2   12.20    3.10
   5   8  -2   -0.90    4.40
   4   8  -2   36.80    9.30
   4   8  -2   24.00    5.20
  -4   8   2   25.50    3.30
  -4   8   2   12.40    5.70
  -4   8   2   35.70    4.40
   3   8  -2   38.60    6.60
  -3   8   2   43.00    3.50
   3   8  -2   52.69    6.80
  -3   8   2   35.30    3.20
   3   8  -2   54.39   10.40
   2   8  -2   38.30    6.10
   2   8  -2   41.30    8.30
   2   8  -2   40.40    5.60
  -2   8   2   25.10   10.90
  -2   8   2   39.40    3.20
  -2   8   2   41.80    3.30
   1   8  -2    5.20    3.60
  -1   8   2    1.90    1.70
   1   8  -2   -3.00    2.60
   1   8  -2   -1.10    4.40
  -1   8   2    2.40    1.80
   0   8   2    2.70    4.30
   0   8  -2   10.10    5.00
   0   8  -2   -3.00    2.40
   0   8   2   -2.30    1.70
   0   8   2    0.60    2.00
   0   8  -2    6.30    3.30
  -1   8  -2    6.90    4.70
  -1   8  -2    2.00    2.90
   1   8   2    9.10    2.50
   1   8   2    4.20    4.20
  -1   8  -2    6.60    2.90
   1   8   2    0.90    2.20
   2   8   2    4.30    2.70
  -2   8  -2    8.50    5.00
  -2   8  -2    1.50    2.40
  -2   8  -2   11.70    3.40
   2   8   2    6.00    4.70
   2   8   2    4.20    2.70
   3   8   2   23.70    4.50
  -3   8  -2   18.90    4.20
  -3   8  -2   20.60    7.50
  -3   8  -2   11.60    3.40
   3   8   2    1.60    4.90
   3   8   2   15.30    3.70
  -4   8  -2   -1.90    4.30
   4   8   2    1.20    3.10
   4   8   2    0.10    3.30
   4   8   2    3.80    3.40
  -4   8  -2    0.30    2.80
  -4   8  -2    1.50    3.10
  -5  -8  -2   81.69   15.10
  -5   8  -2   66.49    7.60
   5   8   2   76.69    8.90
  -5   8  -2   59.29   10.60
  -5   8  -2   94.49    8.10
   5   8   2   61.39   10.40
   5   8   2   87.39    8.80
  -6  -8  -2    0.50    4.50
   6   8   2    0.90    3.90
  -6   8  -2    4.30    3.90
  -6   8  -2    2.10    3.90
   6   8   2   -1.50    4.20
  -7  -8  -2   42.80    9.90
   7   8   2   36.30    7.10
  -7   8  -2   26.10    6.10
  -7   8  -2   28.30    6.50
   7   8   2   25.50    6.90
 -17   0   3   24.70    8.10
  17   0  -3   34.40    9.10
  16   0  -3    1.90    6.30
 -16   0   3   -6.10    6.10
 -16   0   3    4.80    4.90
  16   0  -3   -8.30    4.30
  15   0  -3   21.60    6.50
 -15   0   3   10.70    5.50
 -15   0   3   11.70    6.80
  15   0  -3    9.00    4.60
 -14   0   3    0.40    3.80
  14   0  -3   -2.10    2.90
 -13   0   3   81.19   10.70
  13   0  -3   74.29   10.30
  13   0  -3   70.29    9.40
 -12   0   3    3.00    3.50
  12   0  -3   -1.30    3.10
  12   0  -3    4.30    3.00
 -12   0   3   -2.70    2.30
  11   0  -3   50.99    7.60
 -11   0   3   46.40    7.30
  11   0  -3   59.89    6.80
 -11   0   3   56.29    8.00
 -10   0   3   -2.70    2.10
  10   0  -3   -2.10    1.70
 -10   0   3   -4.60    3.30
  10   0  -3   -0.40    1.90
   9   0  -3   90.19    7.80
   9   0  -3  110.19    8.40
  -9   0   3   89.29    8.20
  -9   0   3   99.29    8.20
  -8   0   3   -0.80    1.30
  -8   0   3    0.90    1.70
   8   0  -3    0.00    1.50
   8   0  -3    3.10    2.10
  -7   0   3  792.92   25.50
   7   0  -3  758.02   24.90
  -7   0   3  747.53   25.10
   7   0  -3  795.12   25.10
   6   0  -3   -0.50    1.30
   6   0  -3    1.30    1.40
  -6   0   3    0.90    1.40
  -6   0   3    0.20    1.20
  -5   0   3  235.48   10.40
   5   0  -3  222.98   10.10
   5   0  -3  257.17   10.50
  -5   0   3  254.67   10.70
  -4   0   3    1.10    0.90
   4   0  -3    0.80    1.10
   4   0  -3    0.10    0.80
  -4   0   3    0.30    0.90
  -3   0   3  824.82   19.90
  -3   0   3  806.02   22.60
   3   0  -3  829.82   22.50
  -2   0   3   -0.30    0.70
   2   0  -3    0.30    0.70
  -2   0   3    0.10    0.30
   0   0   3    0.20    0.70
   0   0  -3    0.00    0.60
   0   0  -3    0.40    0.80
  -1   0  -3  131.99    5.80
   1   0   3  142.49    5.90
  -1   0  -3  155.98    6.10
   1   0   3  153.68    6.20
  -2   0  -3    0.40    0.90
   2   0   3    0.80    0.90
   2   0   3   -0.90    0.60
  -2   0  -3    0.20    0.90
  -3   0  -3  610.74   18.70
   3   0   3  602.34   18.40
   3   0   3  634.64   18.80
  -4   0  -3    0.60    1.00
   4   0   3   -1.10    0.90
   5   0   3  107.59    6.80
  -5   0  -3  107.89    7.00
   5   0   3   78.69    5.90
  -5   0  -3   96.49    6.50
  -6   0  -3   -1.50    1.10
  -6   0  -3   -0.60    1.20
   6   0   3   -2.00    1.20
   6   0   3    2.00    1.60
   7   0   3  103.39    7.90
  -7   0  -3  107.79    7.90
   7   0   3  103.99    7.70
  -7   0  -3   96.49    7.60
   8   0   3    1.20    2.00
  -8   0  -3    0.10    1.80
  -8   0  -3   -1.60    1.60
   8   0   3   -1.10    1.60
   9   0   3  129.09    9.50
  -9   0  -3  117.19    9.40
  -9   0  -3  115.79    9.20
   9   0   3  122.09    9.40
 -10   0  -3    0.20    2.10
  10   0   3    3.40    2.90
  10   0   3   -1.20    2.10
 -10   0  -3    1.00    2.20
 -11   0  -3   28.20    6.00
  11   0   3   29.50    6.20
  11   0   3   44.60    7.60
 -11   0  -3   20.40    5.10
  12   0   3   -0.20    2.90
 -12   0  -3   -2.80    2.90
  12   0   3    1.20    3.00
  13   0   3   31.60    7.10
 -13   0  -3   25.70    6.50
  14   0   3   -3.50    3.20
 -14   0  -3    4.60    4.20
  14   0   3   -1.20    4.30
 -15   0  -3    3.00    4.90
 -15   0  -3   -1.20    3.90
  15   0   3   -3.20    4.30
  15   0   3    4.00    5.70
  16   0   3    4.90    6.40
  16   0   3    2.60    5.50
  17  -1  -3   -1.80    5.60
 -17  -1   3    1.00    3.90
 -17  -1   3    6.80    6.50
  17  -1  -3  -21.40    6.80
  17   1  -3   -2.20    5.50
 -17   1   3    5.00    6.80
 -16  -1   3    4.60    7.00
  16  -1  -3   -5.20    4.60
  16  -1  -3    2.70    6.50
 -16  -1   3    1.90    3.20
 -16  -1   3    8.10    5.80
 -16   1   3   -0.10    4.70
  16   1  -3    9.40    5.00
 -16   1   3   -9.50    5.50
  16   1  -3   -4.90    6.50
 -15  -1   3   -3.70    4.90
  15  -1  -3    1.40    3.90
 -15  -1   3    5.40    2.70
  15  -1  -3    1.10    5.40
 -15  -1   3    3.60    4.80
  15   1  -3    6.30    6.50
  15   1  -3    4.60    4.50
 -15   1   3   -1.90    3.70
 -15   1   3   -3.90    4.60
  14  -1  -3   -5.80    3.80
 -14  -1   3   -0.40    3.50
 -14  -1   3    3.30    2.90
 -14  -1   3   -2.50    4.20
  14  -1  -3    2.20    3.80
  14   1  -3    2.20    4.80
  14   1  -3    6.60    4.20
 -14   1   3   -0.90    4.00
 -14   1   3    3.50    4.50
 -13  -1   3   -1.90    2.90
 -13  -1   3    3.10    2.10
  13  -1  -3    8.10    3.90
  13  -1  -3   -3.00    3.00
  13   1  -3    5.50    3.90
 -13   1   3   -0.60    3.10
  13   1  -3   -1.00    4.50
 -13   1   3   -8.60    3.40
  12  -1  -3   74.99    8.40
  12  -1  -3   44.10    7.00
 -12  -1   3   70.69    9.40
 -12  -1   3   64.59    9.30
 -12  -1   3   65.39    6.60
 -12   1   3   64.69    9.10
 -12   1   3   59.69    9.00
  12   1  -3   81.39    9.20
  12   1  -3   54.39    8.20
  11  -1  -3    6.00    3.90
  11  -1  -3    3.00    2.60
 -11  -1   3    6.70    3.20
 -11  -1   3    7.20    3.60
 -11  -1   3    4.50    2.50
  11   1  -3    8.60    3.70
 -11   1   3    2.80    3.20
  11   1  -3    1.80    3.40
 -11   1   3    9.30    4.00
 -10  -1   3   20.60    4.80
 -10  -1   3   12.30    3.20
  10  -1  -3   11.50    3.80
 -10  -1   3   15.90    4.50
  10  -1  -3   12.00    3.30
  10   1  -3    8.10    3.90
 -10   1   3   16.30    4.30
  10   1  -3   19.50    4.60
 -10   1   3   13.20    4.10
   9  -1  -3  119.69    8.70
  -9  -1   3  125.89    9.30
   9  -1  -3  120.19    8.30
  -9  -1   3  136.49    9.90
  -9  -1   3  126.39    7.80
   9   1  -3  127.59    9.30
  -9   1   3  115.49    8.80
   9   1  -3  127.99    9.30
  -9   1   3  128.09    9.20
   8  -1  -3    9.60    2.70
  -8  -1   3   11.00    2.40
  -8  -1   3   10.00    3.40
  -8  -1   3    9.30    2.80
   8  -1  -3   12.20    3.00
   8   1  -3   17.50    3.70
  -8   1   3   14.30    3.80
   8   1  -3   14.70    3.70
  -8   1   3   12.60    3.40
  -7  -1   3  148.79    7.70
  -7  -1   3  158.08    9.30
   7  -1  -3  162.48    8.70
  -7  -1   3  138.89    8.80
   7  -1  -3  146.99    8.20
   7   1  -3  132.49    8.70
  -7   1   3  152.98    8.90
   7   1  -3  133.49    8.70
  -7   1   3  137.09    8.40
  -6  -1   3   15.90    2.80
   6  -1  -3    7.30    2.20
  -6  -1   3   13.00    3.00
   6  -1  -3   12.10    2.50
  -6  -1   3   16.60    3.30
  -6   1   3   14.60    3.00
  -6   1   3   13.90    2.90
   6   1  -3   11.90    3.10
   6   1  -3   14.20    3.10
  -5  -1   3   61.09    4.90
   5  -1  -3   56.49    4.40
   5  -1  -3   65.69    4.50
  -5  -1   3   63.19    4.30
  -5  -1   3   70.29    5.40
   5   1  -3   59.89    4.90
  -5   1   3   61.59    4.90
  -5   1   3   56.89    4.50
   4  -1  -3   34.60    2.90
  -4  -1   3   38.50    3.20
  -4  -1   3   34.40    3.50
   4  -1  -3   39.40    3.20
  -4   1   3   39.70    3.40
   4   1  -3   38.90    3.80
  -4   1   3   38.80    3.40
   4   1  -3   33.70    4.80
   3  -1  -3   64.39    3.50
  -3  -1   3   60.79    4.30
   3  -1  -3   67.79    3.80
  -3  -1   3   70.29    4.50
  -3  -1   3   67.89    4.00
  -3   1   3   65.79    4.00
   3   1  -3   62.69    4.40
   3   1  -3   61.89    4.30
   3   1  -3   65.79    3.70
  -2  -1   3   97.79    5.10
  -2  -1   3   97.39    4.70
  -2  -1   3   91.69    5.00
   2  -1  -3  103.49    4.00
   2  -1  -3   98.19    4.20
   2   1  -3   95.59    5.10
  -2   1   3   94.69    4.40
  -2   1   3   97.59    4.30
   2   1  -3  107.49    5.30
   2   1  -3   88.89    4.50
  -2   1   3   96.89    3.70
   1  -1  -3   15.20    1.50
   1  -1  -3   18.50    1.50
  -1  -1   3   14.80    2.40
   1  -1  -3   16.90    1.50
  -1  -1   3   18.40    2.10
   1   1  -3   17.00    2.40
  -1   1   3   14.80    1.30
  -1   1   3   18.70    1.70
   1   1  -3   20.80    2.10
   1   1  -3   19.10    2.10
  -1   1   3   17.70    1.60
   0  -1   3   68.89    4.60
   0  -1  -3   69.79    3.10
   0  -1   3   67.29    3.80
   0  -1  -3   70.49    3.30
   0  -1  -3   70.19    3.30
   0   1   3   70.29    3.40
   0   1   3   63.69    3.30
   0   1  -3   73.09    4.00
   1  -1   3 5647.83  145.19
  -1   1  -3 5572.84  144.99
   1   1   3 5484.75  140.29
   2  -1   3 1212.78   31.40
   2  -1   3 1202.78   30.80
  -2  -1  -3 1090.59   31.50
  -2  -1  -3 1280.47   31.00
   2   1   3 1246.78   30.90
  -2   1  -3 1225.18   31.30
  -2   1  -3 1221.18   31.50
   3  -1   3   24.90    2.60
  -3  -1  -3   27.90    2.90
  -3  -1  -3   26.90    2.70
   3  -1   3   30.30    3.10
   3   1   3   33.10    3.20
  -3   1  -3   28.40    3.00
   3   1   3   24.50    3.20
  -3   1  -3   26.30    3.00
   4  -1   3   36.90    3.80
  -4  -1  -3   30.20    3.20
  -4  -1  -3   35.90    3.50
   4  -1   3   25.80    3.00
  -4   1  -3   33.50    3.50
  -4   1  -3   32.90    3.60
   4   1   3   36.90    3.90
   4   1   3   39.40    5.30
   5  -1   3 2331.07   58.59
   5  -1   3 2280.97   57.79
  -5  -1  -3 2261.57   58.09
  -5  -1  -3 2382.96   58.49
  -5   1  -3 2272.57   58.79
  -5   1  -3 2336.37   58.89
   5   1   3 2253.57   58.79
   5   1   3 2280.77   58.79
   6  -1   3  895.51   28.00
   6  -1   3  983.20   29.10
  -6  -1  -3  921.31   28.50
  -6  -1  -3  907.21   28.40
   6   1   3  954.30   29.30
  -6   1  -3  955.20   29.40
   6   1   3  919.51   29.10
  -6   1  -3  981.60   29.40
   7  -1   3  152.68    9.30
  -7  -1  -3  164.68    9.60
  -7  -1  -3  151.28    9.40
   7  -1   3  158.98    9.40
   7   1   3  147.99    9.50
   7   1   3  145.79    9.50
  -7   1  -3  165.88    9.90
  -7   1  -3  153.98    9.80
  -8  -1  -3    2.20    2.10
   8  -1   3    0.10    1.50
  -8  -1  -3   -3.20    1.30
   8  -1   3    0.90    1.90
  -8   1  -3   -3.40    1.70
   8   1   3    1.00    1.70
  -8   1  -3    5.10    2.70
   8   1   3    1.20    1.80
  -9  -1  -3   10.10    3.30
   9  -1   3   15.30    4.20
   9  -1   3   23.20    4.50
  -9  -1  -3   19.40    4.60
  -9   1  -3   29.10    5.50
  -9   1  -3   21.20    5.10
   9   1   3   16.00    4.40
   9   1   3   20.00    4.80
 -10  -1  -3    1.50    2.70
  10  -1   3   11.70    4.70
  10  -1   3    6.90    3.30
 -10  -1  -3    6.60    3.70
 -10   1  -3   11.70    4.00
  10   1   3    9.80    4.40
 -10   1  -3    2.50    3.00
  10   1   3    7.60    3.30
 -11  -1  -3   72.79    8.30
  11  -1   3   81.59    8.80
 -11  -1  -3   66.19    7.70
 -11   1  -3   64.29    9.50
  11   1   3   53.99    8.40
  11   1   3   58.89    8.80
 -11   1  -3   77.79    8.80
  12  -1   3   10.00    4.40
 -12  -1  -3    0.70    3.00
  12  -1   3    4.30    3.80
 -12  -1  -3   10.90    4.30
  12   1   3   11.60    4.70
 -12   1  -3    9.20    4.80
  13  -1   3   53.39    8.40
 -13  -1  -3   41.40    7.70
  13  -1   3   52.29    8.60
 -13   1  -3   34.40    7.60
  13   1   3   40.70    7.70
  14  -1   3    7.00    4.40
 -14  -1  -3    1.30    3.60
  14  -1   3    8.50    5.70
  14   1   3    3.60    5.20
  14   1   3    2.00    4.60
 -14   1  -3    7.10    4.60
 -14   1  -3   -0.50    4.40
  15  -1   3    9.60    6.00
 -15  -1  -3    7.70    6.00
  15  -1   3   -2.20    4.40
 -15  -1  -3    1.30    4.80
  15   1   3    4.50    4.80
 -15   1  -3    2.70    5.20
 -15   1  -3   -8.70    4.80
  15   1   3   -3.90    5.00
 -16  -1  -3    2.80    6.80
  16  -1   3   16.80    7.20
  16  -1   3   12.50    6.50
 -16   1  -3   10.90    7.00
  16  -2  -3    8.90    5.00
 -16  -2   3    8.90    6.30
  16  -2  -3   11.10    6.30
 -16  -2   3    4.60    8.30
 -16  -2   3   23.60    6.60
 -16   2   3   14.40    7.30
  15  -2  -3   18.80    5.40
 -15  -2   3   23.90    7.60
  15  -2  -3   14.80    6.40
 -15  -2   3   27.30    7.00
 -15  -2   3   32.40    7.70
  15   2  -3   21.90    7.60
 -15   2   3   12.90    6.90
  15   2  -3   11.90    6.80
 -15   2   3   29.10    7.60
  14  -2  -3   -0.40    3.30
 -14  -2   3    8.80    5.50
  14  -2  -3    8.00    4.60
 -14  -2   3    5.00    4.20
 -14  -2   3    7.90    4.00
 -14   2   3    4.00    4.70
  14   2  -3    8.20    7.90
  14   2  -3    1.60    3.80
 -14   2   3   -1.30    4.10
  13  -2  -3   -4.70    3.20
 -13  -2   3    0.60    3.70
  13  -2  -3    2.40    3.10
 -13  -2   3    3.20    2.60
 -13   2   3   -5.80    3.90
 -13   2   3   -0.70    3.50
  13   2  -3   -7.70    3.00
 -12  -2   3  140.69   12.10
 -12  -2   3  114.39    9.60
 -12  -2   3  130.09   11.00
  12  -2  -3  137.59    9.90
  12   2  -3  130.69   11.10
 -12   2   3  145.49   12.10
 -12   2   3  126.69   11.20
 -11  -2   3   37.80    6.80
  11  -2  -3   42.80    6.30
 -11  -2   3   40.70    6.80
 -11  -2   3   43.90    7.00
  11  -2  -3   31.90    5.50
 -11   2   3   44.00    7.10
  11   2  -3   27.80    6.00
 -11   2   3   30.10    5.90
  10  -2  -3    0.20    2.40
 -10  -2   3    8.60    3.10
  10  -2  -3    7.80    2.80
 -10  -2   3    3.60    3.00
 -10  -2   3    8.80    3.60
  10   2  -3   -1.30    2.80
 -10   2   3    5.60    3.10
  10   2  -3    4.20    2.90
 -10   2   3    6.10    2.70
   9  -2  -3  541.95   19.00
  -9  -2   3  525.75   20.40
  -9  -2   3  480.65   21.00
   9  -2  -3  541.85   19.40
  -9  -2   3  531.85   21.20
   9   2  -3  494.85   21.30
  -9   2   3  512.05   20.60
  -9   2   3  556.34   21.20
   9   2  -3  517.65   21.60
   8  -2  -3   31.80    4.40
  -8  -2   3   27.60    5.10
  -8  -2   3   42.80    5.90
  -8  -2   3   32.10    4.50
   8  -2  -3   33.80    4.40
  -8   2   3   38.90    5.60
  -8   2   3   28.30    4.80
   8   2  -3   28.30    5.00
   8   2  -3   29.90    5.20
   7  -2  -3    1.20    1.40
  -7  -2   3    0.30    1.30
  -7  -2   3    1.90    2.00
  -7  -2   3    1.00    1.50
   7  -2  -3    0.60    1.30
  -7   2   3    2.50    1.70
   7   2  -3    3.30    2.20
   7   2  -3   -2.40    1.70
  -7   2   3    3.10    2.10
  -6  -2   3   63.79    5.50
   6  -2  -3   67.69    4.60
   6  -2  -3   68.39    4.40
  -6  -2   3   81.29    6.30
  -6  -2   3   71.59    6.00
  -6   2   3   72.69    5.30
  -6   2   3   67.79    5.30
   6   2  -3   71.49    6.20
   5  -2  -3  213.78    7.50
  -5  -2   3  199.58    9.70
  -5  -2   3  188.18    9.60
  -5  -2   3  203.78    9.80
   5   2  -3  231.68   10.60
  -5   2   3  207.48    8.90
   5   2  -3  199.08   10.00
  -5   2   3  201.38    8.70
   5   2  -3  204.18    9.10
   4  -2  -3   11.20    1.20
  -4  -2   3   18.90    3.40
   4  -2  -3   12.40    1.60
  -4  -2   3   12.80    2.50
  -4  -2   3   12.10    2.60
  -4   2   3   14.50    2.30
   4   2  -3   12.70    2.60
   4   2  -3   15.10    2.70
  -4   2   3   11.70    2.00
   4   2  -3    8.30    2.30
  -3  -2   3    0.70    1.00
  -3  -2   3    0.80    1.10
  -3  -2   3    0.20    0.90
  -3   2   3    3.70    1.10
   3   2  -3    1.30    1.10
  -3   2   3    1.40    0.80
   3   2  -3    2.90    1.20
  -2  -2   3 2115.59   50.79
  -2  -2   3 2110.09   50.99
  -2  -2   3 2047.00   52.39
   2   2  -3 2132.69   51.49
  -2   2   3 2063.89   48.20
  -2   2   3 2063.49   47.90
   2   2  -3 2055.89   51.19
  -2   2   3 2039.50   50.69
   2   2  -3 2094.79   52.39
  -1  -2   3   93.39    4.80
  -1  -2   3   94.49    4.90
   1  -2  -3  106.99    5.30
  -1   2   3   95.49    5.30
   1   2  -3   94.99    5.20
   1   2  -3   97.99    5.20
  -1   2   3   94.09    3.30
  -1   2   3   97.59    3.40
   1   2  -3   91.39    5.80
   0  -2  -3   59.29    4.10
   0  -2   3   56.79    4.20
   0  -2   3   60.09    3.60
   0   2   3   51.99    2.60
   0   2  -3   57.99    3.80
   0   2  -3   57.69    3.80
   0   2   3   58.39    2.60
   0   2   3   53.29    3.70
   1  -2   3 1062.79   28.40
  -1  -2  -3 1154.58   30.00
   1  -2   3 1137.69   28.70
   1   2   3 1108.59   27.40
  -1   2  -3 1111.09   28.70
   1   2   3 1101.69   27.10
  -1   2  -3 1093.59   29.00
   1   2   3 1112.59   29.20
   2  -2   3 1410.96   35.40
  -2  -2  -3 1398.66   33.90
  -2  -2  -3 1435.26   37.30
   2  -2   3 1457.25   36.20
   2   2   3 1411.36   35.60
  -2   2  -3 1425.86   36.50
   2   2   3 1425.06   35.30
  -2   2  -3 1413.06   36.00
  -3  -2  -3  574.24   18.10
  -3  -2  -3  599.94   19.10
  -3  -2  -3  615.44   17.20
   3  -2   3  614.94   18.40
   3  -2   3  602.74   17.50
   3   2   3  603.64   18.30
   3   2   3  609.84   18.40
  -3   2  -3  627.64   18.60
  -3   2  -3  613.54   18.80
  -4  -2  -3   58.89    4.30
   4  -2   3   65.89    4.40
  -4  -2  -3   66.69    5.10
  -4  -2  -3   75.49    4.80
   4  -2   3   67.09    4.90
   4   2   3   71.29    5.20
  -4   2  -3   65.79    5.10
   4   2   3   75.99    5.40
  -4   2  -3   66.99    5.20
  -5  -2  -3   19.90    3.30
  -5  -2  -3   29.10    3.40
   5  -2   3   22.10    3.20
   5  -2   3   23.70    3.70
  -5  -2  -3   20.50    3.30
  -5   2  -3   22.40    3.70
  -5   2  -3   20.30    3.60
   5   2   3   19.60    3.50
   5   2   3   16.80    3.30
  -6  -2  -3   13.60    2.90
   6  -2   3   16.40    3.10
   6  -2   3   10.60    2.60
  -6  -2  -3    5.90    2.10
  -6  -2  -3   10.30    2.80
   6   2   3    7.50    2.60
  -6   2  -3    5.30    2.30
   6   2   3   13.20    3.10
  -6   2  -3    8.30    2.60
   7  -2   3  549.65   19.50
  -7  -2  -3  522.95   19.40
   7  -2   3  509.95   18.40
  -7  -2  -3  524.85   19.50
  -7   2  -3  533.25   20.50
   7   2   3  523.65   20.60
   7   2   3  545.65   20.70
  -7   2  -3  531.45   20.40
  -8  -2  -3  112.39    8.30
   8  -2   3  109.79    7.70
   8  -2   3  117.09    8.20
  -8  -2  -3  110.39    8.20
   8   2   3  106.69    8.60
  -8   2  -3  115.49    8.90
   8   2   3  105.99    8.70
  -8   2  -3   90.09    8.30
  -9  -2  -3   54.69    6.30
  -9  -2  -3   63.19    6.60
   9  -2   3   46.70    6.30
   9  -2   3   46.10    6.40
   9   2   3   48.30    7.40
   9   2   3   43.50    6.70
  -9   2  -3   51.99    7.40
  -9   2  -3   47.60    7.00
  10  -2   3    8.60    3.30
 -10  -2  -3    5.70    3.00
 -10  -2  -3    5.20    3.40
  10  -2   3    2.00    2.20
 -10   2  -3    1.00    2.90
 -10   2  -3    5.80    3.40
  10   2   3    3.30    2.60
  10   2   3    0.80    2.80
  11  -2   3   33.90    6.00
  11  -2   3   35.30    6.50
 -11  -2  -3   27.10    5.80
 -11  -2  -3   25.60    6.00
  11   2   3   19.30    5.30
 -11   2  -3   22.90    5.90
  11   2   3   31.00    6.40
  12  -2   3   13.10    4.60
 -12  -2  -3   11.60    4.10
  12  -2   3   14.30    4.50
 -12  -2  -3    8.20    4.60
  12   2   3    9.50    4.60
  12   2   3    9.50    4.40
 -12   2  -3    0.40    3.20
 -12   2  -3    4.80    4.00
  13  -2   3    5.00    3.80
  13  -2   3    3.10    3.80
 -13  -2  -3    0.20    3.80
  13   2   3    7.30    4.70
  13   2   3   -0.80    4.60
 -13   2  -3   -1.60    4.00
 -13   2  -3    4.10    4.40
 -14  -2  -3   -1.60    3.70
 -14  -2  -3   -1.30    2.70
 -14  -2  -3    1.90    4.00
  14  -2   3    4.90    4.30
 -14   2  -3   -2.40    4.00
  14   2   3    4.10    7.90
  14   2   3   -3.90    3.70
 -14   2  -3    4.50    4.60
 -15  -2  -3    8.40    6.00
 -15  -2  -3   16.00    6.90
  15  -2   3    5.20    5.70
 -15  -2  -3   12.10    4.70
  15  -2   3    7.30    4.70
  15   2   3    8.10    5.80
 -15   2  -3    6.60    5.40
  15   2   3   10.80    5.40
 -15   2  -3   12.90    6.00
  16  -2   3   -9.20    5.90
 -16  -2  -3   10.70    6.40
 -16  -2  -3    8.10    4.70
  16  -2   3   13.70    6.40
  16   2   3    2.60    5.80
 -16   2  -3    2.90    6.50
  16  -3  -3    2.40    5.70
  16  -3  -3   -2.30    5.20
 -16  -3   3    1.00    6.00
 -16  -3   3    2.10    5.10
 -16   3   3   -0.80    5.40
  16   3  -3   -1.90    5.80
 -15  -3   3   10.90    5.60
  15  -3  -3    0.90    3.70
 -15  -3   3   -7.10    6.50
 -15  -3   3   -1.60    3.50
  15  -3  -3    6.90    4.60
 -15   3   3    4.00    5.40
  15   3  -3    1.60    4.90
  15   3  -3    3.20    5.80
 -15   3   3   -3.80    4.70
  14  -3  -3   -4.30    2.90
 -14  -3   3    7.80    5.70
 -14  -3   3   -2.30    3.10
  14  -3  -3   -7.80    3.50
 -14  -3   3    3.10    4.40
 -14   3   3   -3.90    4.10
 -14   3   3    3.10    4.80
  14   3  -3   -0.80    3.90
  14   3  -3    5.60    5.30
 -13  -3   3    2.20    4.10
  13  -3  -3    2.30    3.40
  13  -3  -3    1.40    2.70
 -13  -3   3    8.60    4.30
  13   3  -3    6.80    4.30
 -13   3   3    1.70    4.70
  13   3  -3   -8.80    4.10
 -13   3   3   -1.30    3.20
 -12  -3   3    6.80    3.90
  12  -3  -3   -1.00    2.30
 -12  -3   3    1.40    3.60
 -12  -3   3    1.60    3.50
  12  -3  -3    0.30    3.00
 -12   3   3    1.00    3.60
  12   3  -3    5.50    4.50
  12   3  -3    3.60    3.90
 -12   3   3    9.30    4.60
  11  -3  -3  253.27   11.90
 -11  -3   3  237.58   14.40
 -11  -3   3  193.68   13.70
 -11  -3   3  212.68   14.10
  11  -3  -3  215.08   11.00
 -11   3   3  231.98   14.20
 -11   3   3  208.48   13.60
  11   3  -3  231.88   15.50
  11   3  -3  231.58   15.20
 -10  -3   3    3.20    3.20
 -10  -3   3   -3.50    2.20
 -10  -3   3    0.30    2.10
  10  -3  -3    0.50    1.80
  10  -3  -3   -0.40    2.10
 -10   3   3   -3.00    2.30
  10   3  -3    2.40    3.70
 -10   3   3    1.40    2.50
  10   3  -3   -1.70    2.70
   9  -3  -3   -0.40    1.70
  -9  -3   3    4.40    2.60
  -9  -3   3   -2.20    2.50
  -9  -3   3    7.70    3.00
  -9   3   3    2.90    2.30
   9   3  -3    3.90    3.00
  -9   3   3    1.00    2.30
   9   3  -3    2.30    3.10
  -8  -3   3   32.30    5.20
  -8  -3   3   29.00    4.90
  -8  -3   3   37.00    5.90
   8  -3  -3   26.90    2.90
   8  -3  -3   37.40    3.40
   8   3  -3   30.00    5.50
  -8   3   3   33.60    5.00
   8   3  -3   33.20    5.60
  -8   3   3   34.50    5.30
   7  -3  -3  200.88    6.90
  -7  -3   3  178.48   11.00
  -7  -3   3  194.68   10.80
  -7  -3   3  185.98   10.30
   7  -3  -3  189.98    6.60
   7   3  -3  181.78   11.00
   7   3  -3  183.48   11.00
  -7   3   3  171.08    9.30
  -7   3   3  174.88    9.30
  -6  -3   3  396.26   15.80
  -6  -3   3  402.66   17.20
  -6  -3   3  405.36   15.50
   6   3  -3  401.16   16.50
  -6   3   3  379.26   14.10
  -6   3   3  394.36   14.30
   6   3  -3  369.66   15.40
   6   3  -3  383.66   16.20
  -5  -3   3   44.80    6.40
  -5  -3   3   39.70    4.20
  -5  -3   3   33.70    3.90
   5   3  -3   43.10    4.60
  -5   3   3   40.40    3.50
  -5   3   3   47.00    3.80
   5   3  -3   34.70    4.90
   5   3  -3   42.10    4.60
  -4  -3   3  337.17   14.80
  -4  -3   3  319.27   12.60
  -4   3   3  325.77   10.50
   4   3  -3  320.07   13.20
   4   3  -3  336.47   14.30
   4   3  -3  328.17   13.20
  -4   3   3  333.57   10.80
  -3  -3   3    5.10    1.60
  -3  -3   3    6.60    1.60
  -3  -3   3    2.70    1.50
   3   3  -3    4.40    1.60
   3   3  -3    4.80    1.80
  -3   3   3    3.40    1.50
  -3   3   3    2.60    0.90
   3   3  -3    4.20    1.70
  -2  -3   3   77.69    4.50
  -2  -3   3   67.99    4.40
  -2  -3   3   81.49    6.30
   2   3  -3   65.59    7.10
   2   3  -3   79.09    6.20
  -2   3   3   78.79    5.70
   2   3  -3   72.09    5.00
  -1  -3   3  477.35   15.70
  -1  -3   3  505.85   14.40
   1  -3  -3  494.55   17.10
   1   3  -3  499.35   15.60
  -1   3   3  477.85   16.80
   1   3  -3  482.55   15.50
   1   3  -3  488.15   18.30
   0  -3   3  333.77   10.40
   0  -3   3  327.37   10.30
   0  -3  -3  314.27   13.10
   0   3  -3  327.27   14.20
   0   3   3  331.67   13.00
   0   3  -3  318.77   11.30
   0   3  -3  349.47   11.60
   1  -3   3   50.09    3.10
  -1  -3  -3   50.49    4.80
   1  -3   3   54.59    3.30
   1   3   3   50.49    2.70
   1   3   3   55.39    2.80
   1   3   3   48.10    4.40
  -1   3  -3   51.39    3.70
  -1   3  -3   46.80    3.70
  -2  -3  -3  187.88    9.80
   2  -3   3  195.18    7.10
   2  -3   3  189.98    7.20
  -2   3  -3  178.18    8.10
   2   3   3  192.08    7.20
  -2   3  -3  184.58    7.80
   2   3   3  182.28    9.10
   2   3   3  173.38    7.00
  -3  -3  -3  465.95   11.40
   3  -3   3  496.65   14.00
   3  -3   3  480.95   14.40
  -3  -3  -3  455.15   11.40
  -3  -3  -3  452.15   17.50
  -3   3  -3  431.76   14.90
   3   3   3  473.15   15.10
   3   3   3  490.45   16.80
   3   3   3  453.05   14.90
  -3   3  -3  457.95   15.60
   4  -3   3  350.56   12.00
   4  -3   3  355.36   11.40
  -4  -3  -3  337.07   14.80
  -4  -3  -3  334.07   10.80
   4   3   3  336.87   12.90
  -4   3  -3  345.97   13.40
   4   3   3  344.97   13.20
  -4   3  -3  320.67   12.50
  -5  -3  -3  254.87   10.00
  -5  -3  -3  255.67   12.80
   5  -3   3  264.57   10.60
   5  -3   3  269.37    9.90
  -5  -3  -3  258.17   10.10
   5   3   3  252.27   11.60
   5   3   3  253.27   11.80
  -5   3  -3  264.47   11.60
  -5   3  -3  272.37   12.10
  -6  -3  -3  405.76   14.80
   6  -3   3  434.26   14.40
  -6  -3  -3  420.56   15.00
   6  -3   3  432.46   15.10
  -6  -3  -3  399.66   17.30
  -6   3  -3  397.16   16.50
  -6   3  -3  426.56   16.70
   6   3   3  394.36   16.60
   6   3   3  399.16   16.50
  -7  -3  -3   -0.10    1.40
  -7  -3  -3    0.40    1.20
  -7  -3  -3    0.30    1.50
   7  -3   3    0.20    1.20
   7  -3   3   -1.10    1.40
  -7   3  -3    2.00    1.90
   7   3   3    2.60    1.80
  -7   3  -3    0.10    2.00
   7   3   3    0.80    2.20
  -8  -3  -3    9.60    3.00
  -8  -3  -3    4.60    2.40
  -8  -3  -3    1.30    1.60
   8  -3   3    3.10    2.00
   8  -3   3    2.50    2.00
  -8   3  -3    1.30    2.40
   8   3   3   10.30    3.60
  -8   3  -3    0.40    2.50
   8   3   3    7.60    3.20
  -9  -3  -3  212.38   13.00
  -9  -3  -3  202.28   11.80
   9  -3   3  223.98   11.70
   9  -3   3  218.18   11.00
  -9  -3  -3  211.68   12.10
   9   3   3  193.28   13.20
   9   3   3  253.97   14.40
  -9   3  -3  204.28   13.10
  -9   3  -3  188.68   12.50
  10  -3   3   -0.50    2.00
  10  -3   3    2.40    2.40
 -10  -3  -3    0.60    1.90
 -10  -3  -3   -1.70    2.20
  10   3   3   -0.70    2.40
 -10   3  -3   -0.10    2.70
  10   3   3    2.50    2.90
 -10   3  -3   -3.70    2.20
 -11  -3  -3   65.39    8.60
  11  -3   3   50.79    6.90
  11  -3   3   49.90    6.80
 -11  -3  -3   57.99    8.10
 -11  -3  -3   44.00    6.90
  11   3   3   54.79    8.50
 -11   3  -3   54.19    8.90
  11   3   3   37.20    7.70
 -11   3  -3   66.09    9.40
 -12  -3  -3   12.00    4.90
  12  -3   3    7.30    3.60
 -12  -3  -3   12.10    4.40
  12  -3   3    9.90    3.80
  12   3   3    8.00    4.60
 -12   3  -3   -2.20    3.80
  12   3   3    1.50    4.00
 -12   3  -3   12.90    5.10
  13  -3   3   17.10    5.40
 -13  -3  -3   30.60    6.50
 -13  -3  -3   27.90    6.10
  13  -3   3   30.50    6.10
  13   3   3   43.20    8.10
 -13   3  -3   46.10    8.50
 -13   3  -3   22.40    7.10
  13   3   3   34.30    7.90
  14  -3   3    0.90    3.70
  14  -3   3   11.70    5.00
 -14  -3  -3    5.90    4.50
 -14  -3  -3   -0.60    4.90
 -14  -3  -3   -0.40    3.20
 -14   3  -3   -2.40    4.60
  14   3   3    6.30    6.00
 -14   3  -3   -2.00    4.20
  14   3   3   -0.80    4.80
 -15  -3  -3    0.60    4.40
 -15  -3  -3   13.00    5.50
  15  -3   3    2.80    4.70
 -15  -3  -3   -7.40    6.10
  15   3   3   10.30    7.20
 -15   3  -3    0.60    6.50
 -15   3  -3    9.40    6.70
  15  -4  -3   10.30    4.00
 -15  -4   3    5.70    5.10
  15  -4  -3    3.20    3.50
 -15  -4   3   -5.80    6.60
 -15  -4   3   -1.70    5.60
 -15   4   3    5.70    6.30
  15   4  -3   -4.10    5.40
 -15   4   3   11.40    6.90
 -14  -4   3    0.00    4.00
  14  -4  -3    7.90    3.10
 -14  -4   3    0.30    4.70
  14  -4  -3    4.90    3.10
 -14  -4   3    2.80    5.60
 -14   4   3    0.40    4.50
  14   4  -3    3.50    5.10
 -14   4   3   14.00    6.20
  14   4  -3    2.20    5.50
  13  -4  -3   -0.20    2.30
 -13  -4   3   -0.70    3.40
 -13  -4   3    4.40    3.70
  13  -4  -3   -0.60    2.20
 -13   4   3   -5.90    4.30
 -13   4   3   -4.70    3.90
  13   4  -3   -0.40    6.40
  13   4  -3   -7.00    4.30
  12  -4  -3    0.10    1.70
  12  -4  -3   -0.40    1.80
 -12  -4   3   -1.20    2.70
 -12  -4   3   -6.00    3.70
 -12  -4   3    3.30    3.70
  12   4  -3    0.80    3.70
 -12   4   3   -3.60    3.30
  12   4  -3    1.10    4.50
 -12   4   3   -5.90    3.90
  11  -4  -3   15.40    2.40
 -11  -4   3   18.50    5.30
  11  -4  -3   17.60    2.50
 -11  -4   3   11.60    4.40
 -11  -4   3   15.30    5.00
  11   4  -3   13.50    4.70
 -11   4   3   13.80    4.40
 -11   4   3   11.70    4.00
  11   4  -3    5.80    4.10
 -10  -4   3   -2.40    2.60
 -10  -4   3   -0.60    2.90
 -10  -4   3    0.50    2.30
  10   4  -3   -5.20    2.60
  10   4  -3   -1.60    2.60
 -10   4   3    2.70    2.70
 -10   4   3    2.20    3.00
  -9  -4   3  124.39    9.60
  -9  -4   3  113.79   10.20
  -9  -4   3  116.29    9.10
   9   4  -3  107.49   10.00
  -9   4   3  107.89    8.60
   9   4  -3  127.59   10.40
  -9   4   3  118.09    8.90
  -8  -4   3   31.90    5.50
  -8  -4   3   24.10    4.50
  -8  -4   3   25.20    5.50
   8   4  -3   36.70    7.60
  -8   4   3   27.20    4.60
  -8   4   3   30.80    4.90
   8   4  -3   30.80    5.80
  -7  -4   3  121.19    9.90
  -7  -4   3  118.39    8.00
  -7  -4   3  121.19    8.30
   7   4  -3  116.39    8.70
  -7   4   3  122.39    7.60
   7   4  -3  104.39    8.90
  -7   4   3  116.39    7.40
   7   4  -3  117.89    9.00
  -6  -4   3    3.30    1.80
  -6  -4   3    2.50    2.20
  -6  -4   3   -2.70    1.50
   6   4  -3    3.40    2.00
   6   4  -3    0.20    1.70
   6   4  -3   -1.90    1.80
  -6   4   3    1.80    1.50
  -6   4   3    0.50    1.30
  -5  -4   3   21.00    3.30
  -5  -4   3   26.60    5.50
  -5  -4   3   16.80    3.30
   5   4  -3   17.50    3.70
   5   4  -3   14.10    3.40
  -5   4   3   19.30    2.80
  -5   4   3   15.80    2.60
  -5   4   3   16.90    3.70
   5   4  -3   14.10    3.50
  -4  -4   3  155.08    7.80
  -4  -4   3  171.08   11.20
  -4  -4   3  173.68    7.70
   4   4  -3  175.98    9.40
   4   4  -3  172.48    9.50
  -4   4   3  180.18    6.70
  -4   4   3  171.58   10.20
   4   4  -3  175.28   10.90
  -4   4   3  162.08    6.20
  -3  -4   3   66.39    6.80
  -3  -4   3   81.49    4.80
  -3  -4   3   65.89    4.30
  -3   4   3   82.59    2.90
  -3   4   3   77.79    6.70
   3   4  -3   76.59    5.80
  -3   4   3   77.99    2.70
   3   4  -3   74.49    5.80
   3   4  -3   67.49    6.70
  -2  -4   3   25.00    2.40
  -2  -4   3   27.50    2.30
  -2   4   3   22.00    4.00
   2   4  -3   33.50    3.70
   2   4  -3   27.90    5.30
   2   4  -3   25.20    3.70
  -1  -4   3   -0.50    0.50
   1   4  -3    1.00    1.10
   1   4  -3    1.20    1.20
   1   4  -3   -0.50    1.20
  -1   4   3    1.50    1.60
   0  -4  -3  571.54   21.10
   0   4  -3  551.64   22.10
   0   4  -3  587.74   19.70
   0   4  -3  549.65   17.50
   0   4   3  563.74   20.60
  -1  -4  -3  268.27   13.40
   1   4   3  250.77    7.70
   1   4   3  259.47   12.80
  -1   4  -3  274.67   14.10
  -1   4  -3  262.97   11.80
   1   4   3  268.27    7.90
  -1   4  -3  252.17   10.30
  -2  -4  -3  275.67   14.00
  -2   4  -3  277.57   10.60
   2   4   3  277.87    9.60
  -2   4  -3  277.17   11.10
   2   4   3  289.67    9.60
   2   4   3  277.27   13.20
  -3  -4  -3    0.40    1.40
  -3   4  -3    0.30    1.20
   3   4   3    0.90    1.10
   3   4   3   -0.10    1.10
   3   4   3   -1.20    1.00
  -3   4  -3    1.70    1.30
   4  -4   3   36.10    2.10
  -4  -4  -3   47.50    7.00
   4  -4   3   34.30    2.00
  -4   4  -3   36.30    4.20
   4   4   3   41.10    5.60
  -4   4  -3   35.80    3.80
   4   4   3   32.50    3.70
   4   4   3   36.00    4.70
  -5  -4  -3    7.80    2.90
  -5  -4  -3   15.50    1.60
   5  -4   3   18.00    2.10
   5  -4   3   16.90    2.80
  -5  -4  -3   17.30    1.70
  -5   4  -3   17.60    3.50
  -5   4  -3   19.80    3.80
   5   4   3   15.30    3.30
   5   4   3    9.40    2.70
  -6  -4  -3  127.09    6.20
   6  -4   3  123.59    5.70
   6  -4   3  112.89    5.80
  -6  -4  -3  121.99    9.80
  -6  -4  -3  125.49    6.20
   6   4   3  117.69    8.30
  -6   4  -3  127.89    8.40
   6   4   3  116.79    8.60
  -6   4  -3  126.79    8.60
  -7  -4  -3    1.60    1.90
  -7  -4  -3    6.30    2.30
   7  -4   3    7.70    2.10
   7  -4   3    3.90    1.70
  -7  -4  -3    5.80    1.90
  -7   4  -3    7.00    2.90
   7   4   3    6.40    3.20
  -7   4  -3    6.90    3.00
   7   4   3    1.70    2.50
  -8  -4  -3   28.90    4.30
   8  -4   3   28.10    3.70
  -8  -4  -3   32.40    4.70
   8  -4   3   33.50    4.30
  -8  -4  -3   27.80    5.70
  -8   4  -3   34.40    6.00
  -8   4  -3   34.70    5.90
   8   4   3   26.30    5.80
   8   4   3   31.10    5.70
  -9  -4  -3   11.70    4.00
   9  -4   3   12.20    2.80
   9  -4   3    9.40    2.90
  -9  -4  -3   18.90    3.90
  -9  -4  -3   14.40    3.60
   9   4   3    5.10    3.40
  -9   4  -3    3.30    3.20
   9   4   3    4.40    3.60
  -9   4  -3   12.60    4.60
  10  -4   3    2.00    2.30
  10  -4   3    2.60    2.40
 -10  -4  -3    6.20    2.90
 -10  -4  -3    6.10    3.40
 -10   4  -3    7.10    3.90
  10   4   3    7.50    3.50
  10   4   3    8.00    4.30
 -10   4  -3    2.20    3.20
  11  -4   3   31.50    4.70
 -11  -4  -3   26.70    6.90
  11  -4   3   22.20    4.50
 -11  -4  -3   19.80    4.80
 -11  -4  -3   26.60    5.40
  11   4   3   34.30    6.90
  11   4   3   23.30    6.80
 -11   4  -3   29.60    7.00
 -11   4  -3   15.60    5.10
 -12  -4  -3   12.50    4.70
 -12  -4  -3   10.20    4.70
  12  -4   3   12.40    3.80
  12  -4   3   10.90    3.90
 -12  -4  -3    7.20    4.30
  12   4   3   11.00    4.90
 -12   4  -3    7.80    4.70
 -12   4  -3   14.40    6.00
  12   4   3    5.00    5.00
  13  -4   3   -1.60    3.40
  13  -4   3    0.40    3.20
 -13  -4  -3    3.40    4.10
 -13  -4  -3   10.90    5.30
 -13  -4  -3    4.50    3.80
  13   4   3   17.60    7.70
 -13   4  -3    6.80    5.40
 -13   4  -3    4.90    4.70
  13   4   3    0.80    4.60
 -14  -4  -3    2.20    5.00
  14  -4   3    7.00    4.10
  14  -4   3    1.20    3.90
 -14  -4  -3    6.20    5.80
 -14  -4  -3   -2.30    4.60
  14   4   3    5.70    5.50
  14   4   3   -6.90    6.30
 -14   4  -3   -0.10    5.40
 -14   4  -3    7.80    6.40
 -15  -4  -3    2.60    8.60
  15  -4   3   22.40    6.30
  15  -4   3   17.10    6.90
 -15  -4  -3   19.60    6.70
 -15  -4  -3   19.70    7.30
 -15   4  -3   14.10    7.90
  15   4   3    5.70    6.70
 -14  -5   3    9.80    6.20
 -14  -5   3    9.90    5.40
 -14  -5   3    8.80    7.00
 -14   5   3    8.70    6.00
  14   5  -3    0.80    5.40
 -13  -5   3   -7.00    3.90
 -13  -5   3   -1.90    4.70
  13   5  -3   -7.00    6.00
  13   5  -3    1.20    5.30
 -13   5   3    3.60    4.40
 -13   5   3   -2.60    5.40
 -12  -5   3   28.30    6.90
 -12  -5   3   21.30    6.30
 -12  -5   3   42.50    8.00
 -12   5   3   31.50    6.10
 -12   5   3   41.90    8.10
  12   5  -3   46.90    9.70
 -11  -5   3   -0.70    3.50
 -11  -5   3    6.30    3.30
 -11  -5   3    8.40    4.50
  11   5  -3    0.20    4.10
 -11   5   3    6.10    3.90
 -11   5   3    4.50    4.30
  11   5  -3    4.90    4.70
 -10  -5   3   14.70    4.00
 -10  -5   3   11.10    5.10
  10   5  -3    8.40    4.60
 -10   5   3   23.50    5.20
 -10   5   3   16.90    4.60
  10   5  -3   11.60    4.40
  -9  -5   3    6.60    2.80
  -9  -5   3   -2.10    2.60
  -9  -5   3   -1.00    2.80
   9   5  -3    1.50    3.90
  -9   5   3   -1.80    2.60
  -9   5   3    4.00    2.90
   9   5  -3    6.20    3.40
  -8  -5   3    8.20    3.20
  -8  -5   3    9.00    4.20
  -8  -5   3   14.10    3.40
  -8   5   3   15.70    3.70
  -8   5   3    3.60    2.50
   8   5  -3    7.80    4.00
   8   5  -3    6.10    3.20
   8   5  -3    6.60    3.70
  -7  -5   3    2.40    2.10
  -7  -5   3    0.00    1.70
   7   5  -3   -1.90    2.00
  -7   5   3    3.00    2.10
  -7   5   3    1.70    2.00
   7   5  -3    2.40    2.70
  -6  -5   3   19.70    5.30
  -6  -5   3   15.40    3.30
   6   5  -3   14.40    4.00
  -6   5   3   14.70    2.80
  -6   5   3   25.30    5.50
   6   5  -3   21.90    5.10
  -6   5   3   12.10    2.50
   6   5  -3   20.50    4.90
  -5  -5   3    5.90    3.30
  -5  -5   3   12.70    2.30
  -5  -5   3    9.40    2.30
   5   5  -3   12.00    3.30
  -5   5   3    7.50    2.00
   5   5  -3    8.50    2.90
  -5   5   3    9.60    2.10
  -5   5   3   14.50    3.70
   5   5  -3   14.10    3.80
  -4  -5   3   80.89    3.90
  -4  -5   3   88.49    8.90
  -4  -5   3   89.19    4.20
   4   5  -3   74.19    7.90
   4   5  -3   78.59    6.50
  -4   5   3   80.99    4.00
  -4   5   3   81.89    7.90
   4   5  -3   90.59    7.20
  -4   5   3   87.99    4.20
  -3  -5   3  108.19    9.50
  -3   5   3  101.69    8.70
   3   5  -3   98.89    7.30
   3   5  -3  110.59    7.30
   2   5  -3  106.09    7.20
   2   5  -3  116.99    7.20
  -2   5   3  118.99    9.30
   2   5  -3  102.49    9.40
   1   5  -3   63.49    7.30
   1   5  -3   86.09    5.80
  -1   5   3   61.89    6.70
   1   5  -3   75.19    5.60
   0   5  -3   51.69    7.80
   0   5   3   50.79    6.10
   0   5  -3   50.19    4.60
   0   5  -3   58.29    4.70
  -1  -5  -3  113.49    9.40
  -1   5  -3  126.99    6.90
   1   5   3  108.19    8.90
  -1   5  -3  135.59    7.30
   1   5   3  127.09    5.00
   1   5   3  125.59    4.90
  -1   5  -3  145.99   11.10
  -2  -5  -3  413.86   19.50
   2   5   3  385.16   17.90
  -2   5  -3  419.16   25.70
   2   5   3  418.76   13.20
  -2   5  -3  399.06   14.20
  -2   5  -3  431.06   15.20
  -3  -5  -3    4.70    2.70
  -3   5  -3    0.30    1.50
  -3   5  -3   -1.50    1.20
   3   5   3   -0.40    1.50
   3   5   3    1.50    1.50
   3   5   3    1.20    2.30
  -3   5  -3   -1.00    1.70
  -4  -5  -3  194.18   13.10
  -4   5  -3  195.58    9.40
   4   5   3  206.58   12.30
   4   5   3  200.58   10.00
  -4   5  -3  197.18   10.00
   4   5   3  192.78    9.60
  -5  -5  -3   -1.00    1.80
  -5   5  -3    7.20    2.40
   5   5   3    0.50    2.00
   5   5   3    2.80    2.30
  -5   5  -3    0.00    1.90
   5   5   3    2.20    2.20
  -6  -5  -3    9.40    3.60
  -6   5  -3   12.40    3.50
  -6   5  -3   10.30    3.30
   6   5   3    6.20    3.10
   6   5   3    9.00    3.20
  -7  -5  -3   13.70    1.40
  -7  -5  -3   16.00    4.50
   7   5   3   15.50    4.40
   7   5   3   14.50    4.10
  -7   5  -3   13.10    3.60
  -7   5  -3   16.00    4.00
  -8  -5  -3   39.90    3.80
  -8  -5  -3   44.50    3.80
  -8  -5  -3   29.10    5.90
   8   5   3   36.80    6.50
  -8   5  -3   33.80    5.80
  -8   5  -3   59.39    7.80
   8   5   3   40.30    7.00
  -9  -5  -3    4.60    2.40
  -9  -5  -3    5.80    3.40
   9  -5   3    1.30    1.00
  -9  -5  -3    3.00    2.30
  -9   5  -3    1.40    3.00
   9   5   3    1.70    3.30
  -9   5  -3    4.50    3.80
 -10  -5  -3   30.10    4.90
 -10  -5  -3   11.30    4.30
 -10  -5  -3   15.10    3.90
  10  -5   3   18.30    2.50
  10  -5   3   20.40    2.70
  10   5   3   15.90    5.70
 -10   5  -3   30.80    6.70
  10   5   3   25.30    6.30
 -10   5  -3   13.50    4.80
 -11  -5  -3   64.19    7.20
 -11  -5  -3   59.09    9.00
  11  -5   3   77.09    5.10
 -11  -5  -3   63.49    7.60
  11  -5   3   69.89    5.20
 -11   5  -3   73.39   10.00
  11   5   3   75.49   11.50
 -11   5  -3   66.69    9.70
  11   5   3   78.29   10.80
 -12  -5  -3   38.40    6.50
 -12  -5  -3   38.40    6.60
  12  -5   3   52.09    5.10
 -12  -5  -3   64.09   11.40
 -12   5  -3   39.80    8.20
 -12   5  -3   44.30    8.30
  12   5   3   61.89   10.70
  12   5   3   61.89   10.10
 -13  -5  -3   11.40    5.80
  13  -5   3    3.40    3.20
  13  -5   3   11.50    3.60
 -13  -5  -3   11.40    4.90
 -13  -5  -3   12.80    5.70
 -13   5  -3   16.60    6.40
 -13   5  -3    8.30   11.30
  13   5   3    0.10    5.40
  13   5   3    6.20    6.80
 -12  -6   3    0.10    3.70
 -12  -6   3    1.50    7.90
 -12  -6   3    8.00    5.00
 -12   6   3    6.00    5.40
  12   6  -3    1.80    5.50
 -12   6   3    9.50    4.70
  12   6  -3    2.00    6.70
 -11  -6   3   -3.90    4.80
 -11  -6   3    0.60    3.50
 -11   6   3    9.40    4.40
  11   6  -3    2.30    5.40
 -11   6   3    4.40    4.80
 -10  -6   3   26.10    5.10
 -10  -6   3   25.50    7.90
 -10  -6   3   29.20    4.80
  10   6  -3   27.10    7.40
 -10   6   3   20.80    5.00
  10   6  -3   16.40    6.10
  -9  -6   3   -0.40    2.60
  -9  -6   3    6.10    4.50
  -9   6   3    0.20    2.60
   9   6  -3    1.10    3.40
  -9   6   3    2.70    3.20
   9   6  -3    0.90    4.10
  -9   6   3   -3.40    2.90
  -8  -6   3   71.29    5.80
  -8  -6   3   83.89   12.00
   8   6  -3   67.79    9.40
  -8   6   3   79.19    9.30
  -8   6   3   77.39    7.10
   8   6  -3   82.59    9.00
  -8   6   3   87.09    7.20
   8   6  -3   84.39    9.30
  -7  -6   3   29.30    3.20
  -7  -6   3   24.20    2.90
  -7  -6   3   22.20    6.60
  -7   6   3   20.30    3.90
   7   6  -3   21.80    5.70
  -7   6   3   25.10    4.10
   7   6  -3   31.00    6.00
  -6  -6   3   55.39    8.50
   6   6  -3   42.70    7.10
   6   6  -3   68.39    7.20
  -6   6   3   54.29    4.70
  -6   6   3   59.89    9.40
  -6   6   3   54.69    4.90
  -5  -6   3   -0.80    2.80
   5   6  -3    2.40    2.70
  -5   6   3   -1.10    1.50
  -5   6   3    6.80    1.80
   5   6  -3    4.10    3.50
   5   6  -3    3.60    3.10
  -5   6   3   -0.70    2.40
  -4  -6   3    7.10    3.30
   4   6  -3    5.40    3.40
   4   6  -3    3.80    2.80
  -4   6   3    4.50    1.30
  -4   6   3    9.40    4.40
  -4   6   3    4.10    1.30
   4   6  -3    3.40    2.80
   3   6  -3   16.10    3.90
  -3   6   3   14.60    4.80
   3   6  -3   23.00    5.60
   3   6  -3   16.60    3.70
   2   6  -3   34.20    4.90
  -2   6   3   36.00    6.40
   2   6  -3   33.30    4.90
   1   6  -3   48.50    5.10
  -1   6   3   42.30    7.20
   1   6  -3   45.70    4.80
   1   6  -3   45.90    8.20
   0   6  -3   27.90    4.30
   0   6  -3   31.70    4.40
   0   6  -3   18.10    5.30
   0   6   3   29.40    6.00
  -1  -6  -3   58.49    9.10
  -1   6  -3   39.30    7.40
   1   6   3   53.79    8.50
  -1   6  -3   55.79    5.10
   1   6   3   64.19    3.90
  -1   6  -3   63.89    5.30
   1   6   3   57.69    3.60
  -2  -6  -3    6.30    3.50
  -2   6  -3    1.50    1.90
  -2   6  -3   -2.40    1.80
   2   6   3    5.70    1.80
  -2   6  -3    1.90    1.80
   2   6   3    4.30    1.80
   2   6   3    2.80    2.20
  -3  -6  -3   27.50    7.80
   3   6   3   29.50    5.80
   3   6   3   22.50    3.60
   3   6   3   30.70    4.20
  -3   6  -3   22.80    6.00
  -3   6  -3   30.40    4.50
  -3   6  -3   30.30    4.20
  -4  -6  -3   13.80    4.80
  -4   6  -3   18.60    3.50
   4   6   3   16.40    3.70
   4   6   3   14.50    3.60
  -4   6  -3   16.40    5.10
   4   6   3   26.90    4.30
  -4   6  -3   18.90    3.80
  -5  -6  -3    0.50    2.70
  -5   6  -3   -1.00    1.90
   5   6   3    4.50    2.50
  -5   6  -3    0.60    2.10
  -5   6  -3   -0.10    3.00
   5   6   3    3.30    2.30
   5   6   3    2.20    2.40
  -6  -6  -3    0.80    2.20
  -6   6  -3   -0.30    2.70
   6   6   3   -2.40    2.40
   6   6   3    3.00    2.90
  -6   6  -3    4.60    2.80
  -7  -6  -3   -3.10    2.00
   7   6   3    1.90    3.10
  -7   6  -3    0.60    3.00
  -7   6  -3   -1.20    2.70
   7   6   3   -0.30    2.80
  -8  -6  -3   19.60    5.20
   8   6   3   17.80    4.90
   8   6   3   18.40    5.10
  -8   6  -3   27.50    5.90
  -8   6  -3   11.70    4.80
  -9  -6  -3    4.90    4.40
   9   6   3   -1.60    3.60
  -9   6  -3   -5.50    3.40
  -9   6  -3   -0.10    4.00
   9   6   3    3.20    4.10
 -10  -6  -3   15.10    6.20
 -10   6  -3    8.30    5.60
 -10   6  -3   23.90    6.10
  10   6   3   15.20    5.50
  10   6   3   12.70    6.00
 -11  -6  -3   15.80    5.00
 -11  -6  -3   15.50    9.60
 -11  -6  -3   20.70    3.50
 -11   6  -3   25.00    7.30
  11   6   3   20.30    7.30
  11   6   3   20.50    6.60
 -12  -6  -3   10.50    7.00
 -12  -6  -3    7.80    3.80
 -12  -6  -3   10.00    3.50
 -12   6  -3   11.80    6.60
  12   6   3   14.00    7.90
  12   6   3   17.90    6.90
 -12   6  -3    5.80    6.10
 -10  -7   3   19.50    8.40
 -10   7   3   42.50    7.50
 -10   7   3   33.20    6.40
  10   7  -3   24.40    7.30
  10   7  -3   48.40   11.30
  -9  -7   3    6.00    6.30
  -9   7   3    7.70    4.30
  -9   7   3    5.90    5.70
   9   7  -3   11.70    5.00
   9   7  -3   15.30    6.40
  -9   7   3    7.10    4.10
  -8  -7   3    2.90    4.70
  -8   7   3    4.60    3.20
  -8   7   3    2.30    3.90
   8   7  -3   -3.60    3.20
   8   7  -3   -9.30    4.30
  -8   7   3   -1.50    3.00
   8   7  -3    2.30    3.80
  -7  -7   3    3.10    4.50
   7   7  -3   10.80    4.50
  -7   7   3    1.40    3.60
  -7   7   3   14.40    3.80
   7   7  -3   13.40    5.60
   7   7  -3    9.50    4.10
  -7   7   3    5.80    3.50
  -6  -7   3   30.90    7.80
   6   7  -3   32.30    7.50
  -6   7   3   29.80    4.30
   6   7  -3   31.30    6.20
  -6   7   3   31.30    6.90
  -6   7   3   29.50    4.20
   5   7  -3    1.70    3.10
   5   7  -3    4.90    3.60
   5   7  -3    0.50    3.20
  -5   7   3   -4.20    3.00
  -5   7   3    2.80    2.00
  -5   7   3    0.80    1.80
  -4   7   3   53.49    3.60
   4   7  -3   53.59    7.30
  -4   7   3   74.29   11.50
   4   7  -3   52.69    6.90
  -4   7   3   57.19    3.60
   3   7  -3   27.80    5.10
   3   7  -3   35.50    5.70
  -3   7   3   27.30    6.90
   2   7  -3    3.10    2.50
  -2   7   3    1.10    3.10
   2   7  -3    5.90    2.80
   1   7  -3   39.70    5.60
  -1   7   3   36.10    6.70
   1   7  -3   39.70    5.50
   0   7   3   38.30    2.90
   0   7   3   39.60    2.80
   0   7  -3   34.10    5.10
   0   7  -3   35.40    5.00
   0   7   3   37.60    8.10
   1   7   3    3.00    3.00
   1   7   3   12.90    2.30
  -1   7  -3    8.40    3.20
  -1   7  -3   16.40    3.50
   2   7   3   64.39    5.20
   2   7   3   66.09    5.20
  -2   7  -3   67.29    6.40
   2   7   3   88.09    9.80
  -2   7  -3   66.79    5.80
  -3  -7  -3   21.60    6.40
   3   7   3   16.40    3.60
  -3   7  -3   11.80    4.10
   3   7   3   11.00    3.60
   3   7   3   13.50    3.30
  -3   7  -3   18.10    3.90
  -3   7  -3   17.20    3.50
  -4  -7  -3   25.00    6.50
  -4   7  -3   42.80    5.50
   4   7   3   22.90    4.60
  -4   7  -3   30.20    5.10
   4   7   3   36.20    7.60
   4   7   3   32.40    5.10
  -5  -7  -3    1.50    3.70
  -5   7  -3   -3.90    2.70
   5   7   3   -6.00    2.40
   5   7   3    4.20    3.00
  -5   7  -3    3.00    3.20
  -5   7  -3   -1.10    2.50
   5   7   3   -0.80    2.80
  -6  -7  -3   -1.00    4.20
  -6   7  -3   13.10    9.10
  -6   7  -3   10.20    4.10
   6   7   3   18.60    4.60
  -6   7  -3    8.40    3.70
   6   7   3    9.20    3.80
  -7  -7  -3    2.80    4.80
  -7   7  -3    8.10    4.50
   7   7   3   20.70    5.40
  -7   7  -3    3.10    4.60
   7   7   3    7.10    4.20
  -7   7  -3    3.30    3.60
  -8  -7  -3   -3.90    4.60
   8   7   3    2.50    4.60
   8   7   3   -4.50    3.80
  -8   7  -3   -2.30    3.80
  -8   7  -3    3.00    4.60
  -9  -7  -3    0.50    6.00
  -9   7  -3    1.10    4.80
   9   7   3   16.50    5.50
   9   7   3    2.30    5.00
  -9   7  -3    9.10    4.80
 -10  -7  -3   25.70    7.90
 -10   7  -3   34.90    7.60
  10   7   3   29.40    7.30
  10   7   3   57.99   10.50
 -10   7  -3   50.79    8.70
  -7   8   3   10.10    6.00
   7   8  -3    3.20    4.70
  -7   8   3    0.20    3.50
   7   8  -3    7.50    5.80
  -7   8   3    7.10    3.50
  -6   8   3    9.10    3.10
   6   8  -3    7.80    4.60
   6   8  -3    9.80    5.50
  -6   8   3    6.90    3.10
  -6   8   3    8.20    5.30
   5   8  -3   17.50    6.00
  -5   8   3   21.00    3.40
  -5   8   3   26.70    3.70
   5   8  -3   11.00    4.70
   5   8  -3   28.90    6.50
  -5   8   3   13.60    7.80
  -4   8   3    4.70    1.90
   4   8  -3    1.80    4.20
   4   8  -3    2.00    4.30
  -4   8   3    2.10    1.80
   4   8  -3    0.90    4.60
  -3   8   3    2.20    4.40
   3   8  -3   11.60    5.90
   3   8  -3    6.70    3.50
   2   8  -3   11.70    4.30
  -2   8   3   16.30    6.40
   2   8  -3   15.50    4.20
   2   8  -3    6.40    5.90
  -1   8   3    7.30    1.70
  -1   8   3    6.10    6.30
   1   8  -3   15.30    6.10
   1   8  -3   10.20    4.00
  -1   8   3    2.90    1.50
   1   8  -3   14.00    4.10
   0   8  -3    7.80    3.80
   0   8  -3    7.20    3.50
   0   8   3    5.10    2.00
   0   8  -3   14.70    6.70
   0   8   3   12.90    2.30
  -1   8  -3    0.20    3.00
   1   8   3   -1.10    2.20
  -1   8  -3   -7.00    4.00
   1   8   3   -1.20    4.20
   1   8   3    3.50    2.10
  -1   8  -3    3.30    2.80
   2   8   3   16.00    6.30
  -2   8  -3   11.20    3.60
  -2   8  -3    5.70    4.00
   2   8   3   17.30    3.20
  -2   8  -3   21.30    4.80
   2   8   3   11.30    3.40
   3   8   3   14.10    3.60
  -3   8  -3    2.70    4.30
  -3   8  -3    6.10    3.60
   3   8   3   10.60    3.60
  -3   8  -3   14.20    3.90
   3   8   3    1.40    3.50
  -4  -8  -3    2.70    4.60
   4   8   3    5.50    3.50
  -4   8  -3   -3.50    3.30
  -4   8  -3    2.20    3.00
  -4   8  -3    0.50    5.20
   4   8   3    0.50    4.50
   4   8   3    8.70    3.40
  -5   8  -3    2.80    6.10
   5   8   3    1.90    3.80
  -5   8  -3   -2.70    3.50
  -5   8  -3   -9.50    3.30
   5   8   3    1.70    3.60
   5   8   3    0.00    3.50
  -6  -8  -3   42.00    9.90
   6   8   3   65.59    8.90
   6   8   3   45.80    7.50
  -6   8  -3   65.19    7.90
  -6   8  -3   60.09    8.10
  -7  -8  -3    8.10    6.50
  -7   8  -3   -3.40    4.80
   7   8   3   11.50    5.80
  -7   8  -3    6.80    5.00
   7   8   3   -0.90    4.40
  17   0  -4    3.30    5.90
 -17   0   4   -7.80    6.20
 -16   0   4   13.20    7.80
  16   0  -4   17.90    6.50
 -16   0   4    2.70    6.40
  16   0  -4    9.30    7.70
  15   0  -4    1.30    4.30
  15   0  -4    5.90    5.80
 -15   0   4   -1.40    5.00
 -15   0   4   -2.10    5.00
  14   0  -4    1.00    3.10
 -14   0   4   -3.40    4.10
 -14   0   4    4.70    4.00
 -13   0   4   -1.40    3.20
  13   0  -4   -1.30    2.60
  13   0  -4    2.50    4.10
 -12   0   4   28.60    6.10
  12   0  -4   41.80    7.00
 -12   0   4   27.70    6.40
  12   0  -4   33.90    6.70
  11   0  -4    4.50    2.90
 -11   0   4   -1.70    2.60
 -11   0   4   -3.30    2.40
  11   0  -4    1.70    3.00
  10   0  -4   11.20    3.70
 -10   0   4   25.60    5.30
  10   0  -4   15.70    3.90
 -10   0   4   16.70    5.00
   9   0  -4   -0.70    1.70
  -9   0   4   -0.10    2.00
  -9   0   4   -3.30    1.70
   9   0  -4    0.60    1.90
  -8   0   4   18.40    4.00
   8   0  -4   24.90    4.30
   8   0  -4   18.80    4.00
  -8   0   4   25.70    4.70
   7   0  -4    4.00    2.00
  -7   0   4    1.70    1.70
  -7   0   4   -0.60    1.40
   7   0  -4   -0.20    1.30
  -6   0   4 1208.28   34.30
   6   0  -4 1200.38   33.80
   6   0  -4 1160.48   33.90
  -6   0   4 1159.58   34.10
  -5   0   4    3.80    1.60
   5   0  -4   -0.90    0.80
  -5   0   4    0.50    1.20
   5   0  -4    1.70    1.40
   4   0  -4 2909.11   70.69
  -4   0   4 2879.81   70.59
   4   0  -4 2966.10   70.69
  -4   0   4 2931.21   66.69
  -4   0   4 2833.02   70.49
  -3   0   4   -0.50    0.70
   3   0  -4    0.00    0.70
  -3   0   4   -0.90    0.70
   3   0  -4   -0.50    0.70
  -3   0   4    0.00    0.30
  -2   0   4  354.26   11.90
  -2   0   4  364.16   12.10
   2   0  -4  360.76   12.10
   2   0  -4  351.06   11.70
  -1   0   4   -0.50    0.50
   1   0  -4   -0.10    0.60
   1   0  -4   -0.40    0.60
  -1   0   4   -0.40    0.50
   0   0  -4 4638.74  128.39
   0   0   4 4848.42  128.99
  -1   0  -4    0.70    0.80
   1   0   4    0.70    0.90
  -1   0  -4   -0.70    0.80
  -2   0  -4  967.10   26.50
   2   0   4 1022.60   26.90
   2   0   4  950.60   26.40
  -2   0  -4  948.51   26.60
  -3   0  -4   -0.40    0.80
  -3   0  -4    1.00    1.00
   3   0   4    0.40    1.10
   3   0   4    0.70    1.10
  -4   0  -4   63.29    4.90
  -4   0  -4   57.49    4.90
   4   0   4   64.19    5.00
   4   0   4   54.49    4.80
   5   0   4   -1.00    1.20
   5   0   4    1.80    1.50
  -5   0  -4   -0.70    1.10
  -5   0  -4    1.80    1.50
   6   0   4  415.76   17.00
  -6   0  -4  421.86   16.80
   6   0   4  438.66   17.00
  -6   0  -4  444.46   17.40
   7   0   4    2.40    2.30
  -7   0  -4    0.90    1.80
  -7   0  -4    2.20    2.00
   7   0   4    2.90    1.90
  -8   0  -4  113.39    9.00
   8   0   4  100.69    8.40
  -8   0  -4  118.29    8.80
   8   0   4  127.99    9.20
  -9   0  -4   -2.30    1.70
   9   0   4    1.30    2.30
   9   0   4    3.20    2.60
  -9   0  -4   -2.10    1.90
  10   0   4   72.79    7.90
 -10   0  -4   79.49    8.10
  10   0   4   71.59    9.20
 -10   0  -4   74.59    8.30
  11   0   4    0.40    3.30
  11   0   4   -0.30    2.70
 -12   0  -4   66.59    9.80
  12   0   4   68.29    9.50
  12   0   4   56.39    9.00
 -13   0  -4    1.70    3.70
  13   0   4   -4.60    3.60
 -14   0  -4    4.10    4.60
  14   0   4    5.50    5.00
  14   0   4    2.10    3.90
 -14   0  -4   -2.20    3.90
  15   0   4    1.80    5.20
 -15   0  -4    2.30    5.70
  15   0   4   -3.20    4.40
 -15   0  -4   -1.00    4.40
 -16   0  -4   -4.80    5.30
  16   0   4   -8.90    5.30
 -17  -1   4    1.80    4.70
  17  -1  -4    3.60    6.10
  17  -1  -4    2.50    7.10
  17   1  -4    3.40    5.40
  16  -1  -4    2.90    4.40
 -16  -1   4    3.60    3.50
 -16  -1   4    6.20    6.60
  16   1  -4   -9.80    4.50
  16   1  -4   13.10    6.90
 -16   1   4   -0.10    5.70
 -15  -1   4    2.70    3.50
 -15  -1   4  -10.80    5.10
 -15  -1   4    1.00    4.20
  15  -1  -4   -1.50    5.20
  15  -1  -4    4.80    4.20
 -15   1   4    0.10    5.60
  15   1  -4    1.30    4.70
 -15   1   4   -1.70    4.40
  15   1  -4    2.80    5.50
 -14  -1   4   -3.40    5.30
 -14  -1   4    2.80    2.60
  14  -1  -4    7.70    3.80
  14  -1  -4    3.90    4.50
 -14  -1   4   -1.30    3.40
  14   1  -4    1.20    4.10
  14   1  -4   -4.70    4.80
 -14   1   4    4.40    4.50
 -14   1   4    3.70    3.90
 -13  -1   4    2.60    3.50
 -13  -1   4   -1.80    1.80
  13  -1  -4    1.20    3.60
  13  -1  -4    3.20    3.10
  13   1  -4    2.90    2.90
 -13   1   4   -0.30    3.30
 -13   1   4    0.60    2.90
  12  -1  -4   73.99    8.30
 -12  -1   4   66.19    6.70
  12  -1  -4   65.59    8.40
 -12  -1   4   61.49    8.90
 -12   1   4   80.49   10.40
  12   1  -4   68.59    9.30
  12   1  -4   58.59    8.30
 -12   1   4   64.49    9.10
 -11  -1   4   14.30    3.20
 -11  -1   4   18.40    5.00
  11  -1  -4   22.00    4.80
 -11  -1   4   20.30    5.20
  11   1  -4   18.50    4.70
  11   1  -4   18.80    4.90
 -11   1   4   11.20    4.40
 -11   1   4   16.00    4.80
  10  -1  -4  130.09    9.50
 -10  -1   4  123.59    8.10
 -10  -1   4   99.69    9.50
 -10  -1   4  128.19    9.90
  10  -1  -4  116.19    8.70
  10   1  -4  113.09    9.30
 -10   1   4  111.09    9.40
  10   1  -4  118.49    9.60
 -10   1   4  125.09   11.60
   9  -1  -4   84.19    6.80
   9  -1  -4   77.99    7.00
  -9  -1   4   84.59    6.30
  -9  -1   4   70.49    7.40
  -9  -1   4   81.69    7.50
   9   1  -4   78.19    7.30
  -9   1   4   67.09    7.00
  -9   1   4   83.19    7.60
   9   1  -4   87.49    7.90
  -8  -1   4  391.46   14.90
  -8  -1   4  399.56   17.30
   8  -1  -4  378.06   16.00
  -8  -1   4  416.06   17.40
   8  -1  -4  373.86   15.60
   8   1  -4  442.46   18.10
  -8   1   4  390.56   16.70
   8   1  -4  383.36   16.80
  -8   1   4  401.76   16.80
  -7  -1   4   79.09    5.40
  -7  -1   4   76.69    6.50
  -7  -1   4   87.89    7.00
   7  -1  -4   73.59    5.70
   7  -1  -4   72.09    5.90
   7   1  -4   68.69    6.00
   7   1  -4   83.79    6.80
  -7   1   4   81.19    6.60
  -7   1   4   71.69    6.10
  -6  -1   4 1782.02   48.10
  -6  -1   4 1821.02   48.20
  -6  -1   4 1791.72   48.60
   6  -1  -4 1813.52   46.30
   6  -1  -4 1757.52   46.60
  -6   1   4 1797.62   47.50
   6   1  -4 1793.92   48.40
   6   1  -4 1771.32   48.20
  -6   1   4 1773.42   47.30
   5  -1  -4  481.55   16.20
   5  -1  -4  508.25   16.10
  -5  -1   4  504.85   17.80
  -5  -1   4  481.95   17.40
  -5  -1   4  496.15   15.90
   5   1  -4  498.25   17.50
  -5   1   4  498.95   16.90
  -5   1   4  506.45   16.90
   4  -1  -4   25.80    2.80
  -4  -1   4   25.20    3.70
  -4  -1   4   23.60    2.60
  -4  -1   4   18.80    3.10
   4  -1  -4   18.60    2.60
  -4   1   4   24.40    2.80
   4   1  -4   23.40    3.60
   4   1  -4   18.80    3.30
  -4   1   4   21.00    3.10
   4   1  -4   22.70    2.30
   3  -1  -4  296.57   10.30
  -3  -1   4  295.97   13.10
  -3  -1   4  293.77   10.20
  -3  -1   4  334.47   11.90
   3  -1  -4  303.77   10.00
   3   1  -4  313.27   10.10
  -3   1   4  304.47   10.60
   3   1  -4  293.57   11.60
  -3   1   4  296.57   10.70
   2  -1  -4  173.88    6.50
  -2  -1   4  184.08    8.00
   2  -1  -4  180.68    6.90
  -2  -1   4  189.18    8.10
  -2   1   4  185.68    7.40
   2   1  -4  188.58    8.20
   2   1  -4  184.58    7.10
  -2   1   4  170.48    7.80
   2   1  -4  178.78    7.90
  -1  -1   4  223.98    8.80
   1  -1  -4  218.38    7.40
  -1  -1   4  214.48    8.60
   1  -1  -4  213.58    7.50
   1  -1  -4  220.68    6.60
  -1   1   4  228.18    8.10
   1   1  -4  216.78    8.10
  -1   1   4  209.88    7.60
   1   1  -4  224.28    8.70
   1   1  -4  207.38    8.60
   0  -1  -4  838.72   20.50
   0  -1   4  839.92   22.70
   0  -1   4  816.52   22.40
   0  -1  -4  811.22   21.30
   0  -1  -4  803.22   21.20
   0   1  -4  805.32   22.40
   0   1  -4  794.52   22.60
   0   1   4  831.22   21.80
   0   1   4  778.52   21.40
  -1  -1  -4    8.70    1.70
   1  -1   4    9.90    2.00
   1  -1   4    9.30    2.00
  -1   1  -4    5.10    1.60
  -1   1  -4   10.20    2.00
   1   1   4    6.80    1.70
   1   1   4    7.00    1.60
   2  -1   4  304.27   11.00
  -2  -1  -4  269.97   10.10
   2  -1   4  271.57   10.20
  -2  -1  -4  282.47    9.90
  -2   1  -4  289.87   10.90
  -2   1  -4  271.67   10.50
   2   1   4  274.07   10.20
   2   1   4  271.87   10.40
   3  -1   4    0.30    0.90
  -3  -1  -4    1.00    1.00
  -3  -1  -4    2.80    1.20
   3   1   4    1.50    1.20
   3   1   4    2.20    1.30
  -3   1  -4    2.70    1.40
  -3   1  -4    2.80    1.40
  -4  -1  -4   74.29    5.60
   4  -1   4   69.59    5.40
   4  -1   4   79.19    5.50
  -4  -1  -4   80.69    5.50
   4   1   4   84.89    6.00
  -4   1  -4   80.49    5.80
   4   1   4   71.99    5.60
  -4   1  -4   81.99    5.80
   5  -1   4   18.90    3.60
  -5  -1  -4   18.20    3.50
  -5  -1  -4   19.10    3.40
   5  -1   4   15.70    3.10
   5   1   4   17.00    3.30
  -5   1  -4   12.90    3.10
   5   1   4   16.30    3.40
  -5   1  -4   16.00    3.30
   6  -1   4   13.30    3.20
  -6  -1  -4   15.80    3.30
   6  -1   4   17.30    3.50
  -6  -1  -4   11.40    3.20
   6   1   4   18.90    3.90
  -6   1  -4   16.60    3.60
  -6   1  -4   24.80    4.40
   6   1   4   12.50    3.30
   7  -1   4    3.80    2.40
  -7  -1  -4    1.10    1.70
  -7  -1  -4    1.90    1.70
   7  -1   4    5.70    2.40
   7   1   4    4.00    2.20
  -7   1  -4   -0.40    1.50
   7   1   4    1.80    2.20
  -7   1  -4    4.60    2.40
   8  -1   4   90.69    7.90
   8  -1   4   86.49    7.50
  -8  -1  -4   93.79    7.80
  -8  -1  -4  106.19    8.40
   8   1   4  105.29    8.50
  -8   1  -4  110.09    8.80
  -8   1  -4   78.99    7.80
   8   1   4   92.79    8.20
  -9  -1  -4    5.80    2.80
   9  -1   4    2.00    2.70
  -9  -1  -4   -1.30    1.70
   9  -1   4    4.90    2.90
  -9   1  -4    1.20    3.00
   9   1   4    2.50    2.60
   9   1   4    5.60    3.40
  -9   1  -4    3.60    2.90
  10  -1   4    5.90    3.00
 -10  -1  -4    4.70    3.10
  10  -1   4   10.10    3.60
 -10  -1  -4    6.40    3.00
  10   1   4   10.60    4.00
  10   1   4    5.00    3.50
 -10   1  -4    4.30    3.10
 -10   1  -4    6.70    3.70
 -11  -1  -4   -5.20    2.60
  11  -1   4    2.80    3.30
  11  -1   4   -2.80    2.60
 -11  -1  -4    2.70    3.20
 -11   1  -4    2.70    2.70
 -11   1  -4   -1.20    3.10
  11   1   4   -3.40    2.70
  11   1   4    0.20    3.10
 -12  -1  -4   13.10    4.80
 -12  -1  -4    5.00    3.90
  12  -1   4    3.50    4.00
  12  -1   4    0.90    2.90
  12   1   4    4.30    3.40
 -12   1  -4    3.70    3.90
 -13  -1  -4    4.40    4.20
  13  -1   4    7.50    4.10
  13   1   4    7.70    4.40
 -13   1  -4    5.80    4.70
 -14  -1  -4   24.00    6.70
  14  -1   4   29.00    6.90
  14  -1   4   36.40    7.80
 -14  -1  -4   32.80    8.00
 -14   1  -4   36.70    8.00
  14   1   4   20.40    6.50
  15  -1   4    6.90    5.40
  15  -1   4    0.40    4.40
 -15  -1  -4    1.20    4.60
 -15  -1  -4    5.60    6.40
 -15   1  -4   -5.60    4.60
  15   1   4    6.20    5.60
 -15   1  -4   10.50    6.10
  15   1   4    7.90    5.50
  16  -1   4    4.90    6.20
 -16  -1  -4   20.70   12.70
  16  -1   4    3.60    7.10
  16   1   4   -1.90    5.80
 -16   1  -4   12.10    6.90
 -16  -2   4   -3.30    3.40
  16  -2  -4    5.50    5.90
  16  -2  -4    4.30    4.50
 -16   2   4   -8.10    9.70
  16   2  -4   -4.30    5.20
 -16   2   4   -1.80    5.00
 -15  -2   4   -2.10    2.80
 -15  -2   4    3.00    4.50
  15  -2  -4    4.80    5.00
  15  -2  -4    3.70    3.80
 -15  -2   4    4.80    6.10
  15   2  -4   -1.60    5.90
 -15   2   4    8.20    5.90
 -15   2   4   -0.30    4.70
  15   2  -4    1.00    4.70
 -14  -2   4    9.50    5.50
 -14  -2   4   25.10    5.90
  14  -2  -4   30.70    6.00
  14  -2  -4   18.00    5.90
 -14  -2   4   15.20    6.30
  14   2  -4   20.60    7.20
 -14   2   4   11.80    5.30
  14   2  -4   22.90    6.40
 -14   2   4   19.60    6.70
 -13  -2   4    0.00    2.40
 -13  -2   4    3.40    3.60
  13  -2  -4    2.20    3.80
  13  -2  -4    0.20    3.00
 -13   2   4    5.60    3.90
  13   2  -4    5.20    3.80
 -13   2   4    3.50    3.50
 -12  -2   4    3.50    3.60
  12  -2  -4   -0.10    2.50
 -12  -2   4    3.00    3.70
 -12  -2   4   -0.20    2.20
 -12   2   4   -8.20    2.90
  12   2  -4    3.00    3.40
 -12   2   4    1.20    2.60
  11  -2  -4  132.69    9.20
 -11  -2   4  127.09   10.80
  11  -2  -4  122.79    9.50
 -11  -2   4  145.29   11.20
 -11  -2   4  125.79    9.60
  11   2  -4  135.89   11.30
  11   2  -4  121.69   10.70
 -11   2   4  135.09   10.60
 -11   2   4  118.59   10.60
  10  -2  -4    9.40    3.30
  10  -2  -4    6.90    2.90
 -10  -2   4   10.50    3.80
 -10  -2   4    2.60    2.10
 -10  -2   4   10.40    3.60
  10   2  -4    7.10    3.30
 -10   2   4    3.60    3.20
 -10   2   4    6.30    3.70
  10   2  -4   11.60    3.80
  -9  -2   4   -0.40    1.90
   9  -2  -4    0.40    1.90
   9  -2  -4   -3.00    1.40
  -9  -2   4    1.20    2.40
  -9  -2   4    0.20    1.50
  -9   2   4    2.70    2.20
   9   2  -4   -2.00    1.80
  -9   2   4   -1.50    2.10
  -8  -2   4  364.86   16.60
  -8  -2   4  365.76   16.70
   8  -2  -4  350.26   14.20
   8  -2  -4  378.16   14.00
  -8  -2   4  368.06   15.80
   8   2  -4  342.37   16.30
  -8   2   4  364.26   15.60
  -8   2   4  340.97   15.30
   8   2  -4  354.16   16.70
  -7  -2   4   67.39    6.50
  -7  -2   4   55.89    5.50
  -7  -2   4   64.49    6.20
   7  -2  -4   76.29    5.40
  -7   2   4   63.69    5.60
   7   2  -4   65.69    6.40
   7   2  -4   70.19    6.70
  -7   2   4   77.09    6.10
  -6  -2   4    9.00    2.70
   6  -2  -4   11.70    2.40
  -6  -2   4    8.40    2.70
  -6  -2   4   17.50    3.50
   6  -2  -4   13.40    2.30
   6   2  -4   12.30    3.20
  -6   2   4   13.90    2.90
  -6   2   4    9.70    2.40
   6   2  -4   16.90    3.50
  -5  -2   4  619.84   21.30
   5  -2  -4  632.24   17.50
  -5  -2   4  643.84   21.10
   5  -2  -4  653.03   18.20
  -5  -2   4  633.24   21.20
   5   2  -4  661.33   21.90
  -5   2   4  621.14   19.40
   5   2  -4  651.63   21.70
   5   2  -4  623.94   19.80
  -5   2   4  638.44   19.80
  -4  -2   4  215.68    9.90
  -4  -2   4  217.38   10.00
   4  -2  -4  208.18    6.80
   4  -2  -4  207.58    7.20
  -4  -2   4  201.08    9.70
  -4   2   4  205.18    8.50
   4   2  -4  222.58   10.20
   4   2  -4  214.38    9.50
   4   2  -4  201.68    9.90
  -4   2   4  205.58    8.40
   3  -2  -4  177.98    5.10
  -3  -2   4  169.28    8.40
  -3  -2   4  185.38    8.60
  -3  -2   4  183.28    9.10
   3  -2  -4  179.88    5.30
   3   2  -4  185.08    8.90
  -3   2   4  168.98    7.10
  -3   2   4  144.49    9.00
  -3   2   4  180.88    7.10
   3   2  -4  179.08    8.50
   3   2  -4  180.18    8.70
  -2  -2   4   59.09    4.40
  -2  -2   4   64.79    4.60
   2   2  -4   59.09    4.60
  -2   2   4   60.69    3.50
   2   2  -4   64.59    4.90
  -2   2   4   64.89    3.90
   2   2  -4   58.29    4.60
  -2   2   4   65.79    3.40
  -1  -2   4 1543.85   39.00
  -1  -2   4 1533.05   38.80
   1  -2  -4 1530.45   38.20
  -1   2   4 1556.54   37.90
  -1   2   4 1502.15   36.30
   1   2  -4 1496.45   40.20
  -1   2   4 1563.54   36.70
   1   2  -4 1457.55   39.40
   1   2  -4 1509.75   39.30
   0  -2  -4   91.59    5.10
   0  -2   4   89.29    5.10
   0  -2   4   95.89    5.30
   0   2   4   78.19    4.10
   0   2  -4   88.19    5.20
   0   2   4   88.29    4.20
   0   2   4   88.29    4.70
  -1  -2  -4   25.00    2.80
   1  -2   4   28.50    2.80
   1  -2   4   26.60    2.90
  -1  -2  -4   25.30    1.70
  -1  -2  -4   25.70    1.80
  -1   2  -4   30.40    3.10
   1   2   4   27.20    2.50
   1   2   4   23.60    2.30
  -1   2  -4   27.00    2.90
  -2  -2  -4 1264.67   30.60
  -2  -2  -4 1201.38   30.60
  -2  -2  -4 1246.68   35.70
   2  -2   4 1238.58   32.30
   2  -2   4 1277.37   33.10
   2   2   4 1270.27   32.10
   2   2   4 1205.38   32.30
  -2   2  -4 1229.78   33.40
  -2   2  -4 1201.88   33.10
  -3  -2  -4  158.18    7.00
   3  -2   4  191.28    8.70
  -3  -2  -4  164.88    7.20
  -3  -2  -4  178.58    8.40
   3  -2   4  171.78    7.80
  -3   2  -4  168.48    8.30
  -3   2  -4  176.68    8.70
   3   2   4  171.28    8.10
   3   2   4  194.38    8.70
  -4  -2  -4 1268.57   33.30
   4  -2   4 1295.77   34.90
   4  -2   4 1235.18   33.60
  -4  -2  -4 1246.88   33.40
  -4  -2  -4 1283.17   34.60
   4   2   4 1257.07   34.80
   4   2   4 1241.48   34.80
  -4   2  -4 1236.58   35.00
  -4   2  -4 1208.28   34.60
  -5  -2  -4  324.57   13.10
  -5  -2  -4  311.37   12.40
  -5  -2  -4  326.37   12.70
   5  -2   4  315.07   12.50
   5  -2   4  325.57   13.40
   5   2   4  316.27   13.50
  -5   2  -4  312.27   13.60
   5   2   4  333.47   13.90
  -5   2  -4  303.77   13.50
  -6  -2  -4  154.28    8.70
  -6  -2  -4  158.68    8.90
   6  -2   4  164.68    9.40
   6  -2   4  169.68    8.90
  -6   2  -4  172.78   10.10
   6   2   4  164.68    9.70
  -6   2  -4  179.98   10.20
   6   2   4  164.18    9.90
  -7  -2  -4   -3.10    1.50
   7  -2   4    0.20    1.70
   7  -2   4    1.20    1.60
  -7  -2  -4    1.20    1.70
  -7   2  -4    0.30    1.70
   7   2   4    2.20    2.40
   7   2   4    4.60    2.60
  -7   2  -4    4.50    2.40
   8  -2   4   53.29    5.90
  -8  -2  -4   51.09    5.90
   8  -2   4   50.19    5.60
  -8  -2  -4   54.59    6.00
   8   2   4   50.79    7.00
  -8   2  -4   60.99    6.70
  -8   2  -4   62.59    6.70
   8   2   4   57.69    6.60
   9  -2   4   26.80    5.20
  -9  -2  -4   27.60    5.30
   9  -2   4   27.30    4.70
  -9  -2  -4   28.50    5.40
   9   2   4   22.60    5.10
  -9   2  -4   24.90    5.60
   9   2   4   29.00    6.90
 -10  -2  -4   98.29    8.90
  10  -2   4  100.39    8.70
 -10  -2  -4   84.79    8.10
 -10   2  -4  101.69    9.50
  10   2   4  104.39    9.90
 -10   2  -4   71.19    9.60
  10   2   4   84.89    9.20
  11  -2   4   19.40    4.60
 -11  -2  -4    9.50    4.10
  11  -2   4   10.70    4.30
 -11  -2  -4    1.70    3.40
  11   2   4   -0.60    3.20
 -11   2  -4   18.90    5.50
 -11   2  -4    4.20    4.00
 -12  -2  -4    8.90    4.30
 -12  -2  -4   14.50    4.40
  12  -2   4   11.90    4.40
  12  -2   4   16.40    4.80
 -12   2  -4    6.20    4.60
  12   2   4    4.90    4.40
  12   2   4   11.40    4.60
 -12   2  -4    7.00    4.00
  13  -2   4    4.40    4.20
  13  -2   4   10.40    4.20
 -13  -2  -4    1.60    3.80
 -13   2  -4   13.90    5.50
 -13   2  -4    3.30    4.40
  13   2   4    4.80    4.90
  13   2   4    9.00    5.10
 -14  -2  -4   16.50    5.90
  14  -2   4   10.30    6.60
 -14  -2  -4    9.10    5.70
  14  -2   4    7.70    5.30
 -14   2  -4   -4.40    5.00
  14   2   4    9.90    5.40
  14   2   4    2.10    6.10
 -14   2  -4    0.30    4.50
 -15  -2  -4   -6.80    4.80
  15  -2   4    2.80    4.90
 -15  -2  -4   10.20    6.70
  15  -2   4   -1.30    5.40
 -15  -2  -4   -4.20    3.00
 -15   2  -4    0.40    5.90
 -15   2  -4    0.50    5.10
  15   2   4    1.20    5.10
  15   2   4   -6.90    6.20
 -16  -2  -4   11.10    7.30
 -16  -2  -4   -4.40    3.40
  16  -2   4   -8.10    6.20
  16  -2   4  -13.90    5.30
  16   2   4    8.70    6.00
 -16   2  -4    0.50    5.30
  16  -3  -4   21.30    6.70
 -16  -3   4   27.10    7.80
  16   3  -4   26.50    8.50
 -16   3   4   19.40    7.50
 -15  -3   4  -10.70    4.60
 -15  -3   4    5.30    4.00
  15  -3  -4    6.20    3.90
  15  -3  -4    4.10    4.50
 -15  -3   4    0.40    7.10
 -15   3   4   -3.60    4.80
 -15   3   4    0.80    5.80
  14  -3  -4   17.80    4.70
  14  -3  -4   19.10    5.40
 -14  -3   4   14.10    5.40
 -14  -3   4   18.20    6.10
 -14  -3   4   11.60    6.00
  14   3  -4    6.90    6.50
 -14   3   4   18.40    6.50
  14   3  -4    9.70    5.10
 -14   3   4   12.30    5.40
 -13  -3   4    1.80    3.20
  13  -3  -4    5.40    3.70
  13  -3  -4    0.60    3.00
 -13  -3   4    7.10    5.10
  13   3  -4    5.50    4.20
 -13   3   4    6.00    4.70
  13   3  -4    6.60    5.30
 -13   3   4   12.10    5.10
  12  -3  -4   67.29    6.80
 -12  -3   4   58.79    8.60
 -12  -3   4   59.19    9.30
 -12  -3   4   60.29    9.20
  12  -3  -4   55.29    5.90
 -12   3   4   54.09    8.10
 -12   3   4   47.50    8.60
  12   3  -4   40.30    7.30
  12   3  -4   61.59    9.60
 -11  -3   4  159.28   12.00
  11  -3  -4  164.38    9.00
 -11  -3   4  162.58   12.20
 -11  -3   4  146.99   12.20
  11  -3  -4  157.58    9.30
  11   3  -4  158.98   12.70
 -11   3   4  163.98   11.90
  11   3  -4  173.38   13.30
 -11   3   4  154.78   11.50
 -10  -3   4  328.77   17.20
 -10  -3   4  351.16   17.40
  10  -3  -4  340.17   13.20
 -10  -3   4  339.57   17.70
  10  -3  -4  340.07   13.50
 -10   3   4  341.67   16.70
 -10   3   4  334.07   16.50
  10   3  -4  318.67   18.00
   9  -3  -4   67.49    5.10
   9  -3  -4   57.89    4.60
  -9  -3   4   62.59    9.50
  -9  -3   4   68.29    7.10
  -9  -3   4   68.29    7.20
  -9   3   4   64.59    6.60
  -9   3   4   73.79    7.10
   9   3  -4   70.09    7.60
   9   3  -4   83.09    8.40
   8  -3  -4   12.80    2.40
   8  -3  -4   14.60    2.30
  -8  -3   4   16.20    4.30
  -8  -3   4   14.70    3.80
  -8  -3   4   13.50    3.50
  -8   3   4   17.30    4.00
   8   3  -4   12.30    3.90
  -8   3   4   15.50    3.50
   8   3  -4   14.60    4.30
  -7  -3   4  321.97   15.50
   7  -3  -4  313.37    9.40
  -7  -3   4  317.07   14.90
  -7  -3   4  318.17   14.50
   7  -3  -4  320.67    9.70
  -7   3   4  322.97   13.60
   7   3  -4  338.37   15.50
  -7   3   4  323.87   13.50
   7   3  -4  296.07   15.00
  -6  -3   4    3.90    2.10
  -6  -3   4    4.00    2.20
  -6  -3   4    0.20    2.00
   6   3  -4    3.90    2.20
  -6   3   4    2.80    1.80
   6   3  -4    3.70    2.60
   6   3  -4    3.50    2.00
  -6   3   4   -0.40    1.30
  -5  -3   4    5.30    2.20
  -5  -3   4    9.10    2.80
  -5  -3   4    4.70    1.90
   5   3  -4    8.20    2.60
   5   3  -4    7.00    2.40
  -5   3   4    8.90    2.10
  -5   3   4    8.30    2.10
   5   3  -4    6.60    2.10
  -4  -3   4    5.20    1.90
  -4  -3   4    5.80    2.50
  -4  -3   4    4.80    1.80
  -4   3   4    5.60    1.40
   4   3  -4    5.80    2.10
  -4   3   4    8.40    1.80
   4   3  -4    9.00    2.90
  -4   3   4    4.40    1.90
   4   3  -4    3.70    1.90
  -3  -3   4    4.80    2.00
  -3  -3   4    3.60    1.80
  -3  -3   4    6.40    2.30
   3   3  -4    0.80    1.50
  -3   3   4    4.50    1.30
   3   3  -4    5.40    2.00
  -3   3   4    6.70    2.10
   3   3  -4    7.10    2.30
  -3   3   4    5.60    1.10
  -2  -3   4  259.37   10.30
  -2  -3   4  244.98    9.90
  -2   3   4  262.87    7.60
  -2   3   4  235.18   10.50
  -2   3   4  264.67    7.80
   2   3  -4  254.47   10.80
   2   3  -4  259.97   11.00
   2   3  -4  278.47   12.70
   1  -3  -4    4.00    2.00
  -1  -3   4    4.30    1.60
  -1  -3   4    4.00    1.40
  -1   3   4    5.90    1.10
   1   3  -4    4.20    1.60
  -1   3   4    5.20    0.90
   1   3  -4    2.00    1.30
   1   3  -4    2.90    1.30
  -1   3   4    4.30    1.50
   0  -3   4   78.69    4.70
   0  -3   4   75.19    4.70
   0  -3  -4   86.19    6.00
   0   3  -4   90.59    6.80
   0   3  -4   73.59    5.10
   0   3   4   75.59    3.60
   0   3   4   81.79    3.60
   0   3   4   83.39    5.60
  -1  -3  -4   13.50    2.70
   1  -3   4   23.90    2.70
   1  -3   4   21.60    2.80
  -1   3  -4   20.40    3.30
   1   3   4   17.10    2.90
  -1   3  -4   18.30    2.90
   1   3   4   17.90    2.30
   1   3   4   20.40    2.10
  -2  -3  -4  790.22   24.70
   2  -3   4  759.52   21.90
   2  -3   4  746.33   21.30
   2   3   4  749.13   23.10
  -2   3  -4  745.53   22.90
  -2   3  -4  763.72   22.50
   2   3   4  759.52   21.40
   2   3   4  767.42   21.20
  -3  -3  -4   18.50    1.50
  -3  -3  -4   16.50    3.50
   3  -3   4   15.10    2.50
  -3  -3  -4   18.50    1.50
   3  -3   4   11.80    2.50
  -3   3  -4   15.00    3.00
  -3   3  -4   18.70    3.10
   3   3   4   17.50    2.90
   3   3   4   16.50    2.90
  -4  -3  -4  392.16   12.20
  -4  -3  -4  386.56   16.10
   4  -3   4  374.86   14.00
   4  -3   4  376.06   13.20
  -4  -3  -4  388.96   12.10
  -4   3  -4  371.56   14.80
   4   3   4  400.46   14.80
  -4   3  -4  379.56   14.60
   4   3   4  400.56   14.80
  -5  -3  -4  141.99    7.00
  -5  -3  -4  140.49    9.10
   5  -3   4  128.59    7.00
  -5  -3  -4  146.09    7.10
   5  -3   4  148.69    8.10
   5   3   4  137.89    8.50
  -5   3  -4  132.59    8.30
   5   3   4  115.09    7.90
  -5   3  -4  148.39    8.80
   6  -3   4   33.30    3.80
  -6  -3  -4   39.70    4.10
  -6  -3  -4   43.90    4.30
  -6  -3  -4   46.60    6.40
   6  -3   4   35.70    4.90
   6   3   4   46.10    6.20
   6   3   4   38.10    5.40
  -6   3  -4   30.50    5.10
   7  -3   4  114.19    7.70
  -7  -3  -4  114.49    8.70
  -7  -3  -4  101.99    7.20
  -7  -3  -4   92.99    6.90
   7  -3   4  108.89    7.00
  -7   3  -4   94.79    7.90
   7   3   4  118.99    8.90
   7   3   4  104.49    8.20
  -7   3  -4  105.59    8.30
  -8  -3  -4    1.20    1.90
   8  -3   4    2.40    2.20
  -8  -3  -4    3.20    1.90
   8  -3   4    9.40    2.90
  -8  -3  -4    3.20    2.40
  -8   3  -4    3.60    2.80
  -8   3  -4    4.60    3.00
   8   3   4    5.10    2.70
   8   3   4    9.90    4.00
   9  -3   4   20.20    4.40
   9  -3   4   28.70    4.80
  -9  -3  -4   29.40    5.40
  -9  -3  -4   21.00    4.70
  -9  -3  -4   21.30    4.60
   9   3   4   18.00    4.90
  -9   3  -4   18.80    5.00
   9   3   4   30.80    6.20
  -9   3  -4   26.40    5.80
  10  -3   4  143.09   10.10
 -10  -3  -4  138.29   10.70
  10  -3   4  137.09    9.50
 -10  -3  -4  145.59   10.40
 -10  -3  -4  122.79   11.40
 -10   3  -4  150.18   12.00
  10   3   4  132.19   11.50
 -10   3  -4  138.59   11.50
  11  -3   4   18.10    4.70
 -11  -3  -4   17.80    4.70
  11  -3   4   10.60    3.70
 -11  -3  -4   22.00    5.40
 -11  -3  -4   14.90    5.00
 -11   3  -4   10.90    4.50
  11   3   4   14.60    4.50
  11   3   4   14.40    5.10
 -12  -3  -4    9.30    4.60
 -12  -3  -4   14.10    4.30
  12  -3   4   13.50    4.40
  12  -3   4   16.70    4.60
 -12  -3  -4   16.60    6.20
 -12   3  -4   14.90    5.60
  12   3   4   25.60    6.80
 -12   3  -4   25.50    6.10
  12   3   4   20.60    5.70
  13  -3   4   37.00    6.80
 -13  -3  -4   32.60    7.00
  13   3   4   22.60    8.10
  13   3   4   16.70    6.20
 -13   3  -4   38.40    8.80
 -13   3  -4   41.40    9.00
 -14  -3  -4   -6.00    4.00
 -14  -3  -4    0.30    3.50
  14  -3   4    0.90    4.00
 -14  -3  -4   -0.80    5.50
  14   3   4   -2.70    4.90
  14   3   4    9.00    5.50
 -14   3  -4    2.90    5.00
 -14   3  -4   -8.20    5.70
 -15  -3  -4    0.00    5.60
 -15  -3  -4    3.00    6.30
 -15  -3  -4   -3.00    3.50
  15  -3   4   -1.20    4.80
  15  -3   4    2.50    5.20
 -15   3  -4   -8.30    4.80
  15   3   4   -0.10    6.40
  15  -4  -4    2.30    3.20
 -15  -4   4    9.80    5.40
  15  -4  -4    6.10    3.80
 -15  -4   4    7.10    7.80
 -15  -4   4   -7.50    4.80
 -15   4   4   15.20    7.80
 -15   4   4   13.60    6.40
  15   4  -4    1.40    6.20
  14  -4  -4   -0.30    2.70
 -14  -4   4   -5.30    6.90
 -14  -4   4    4.80    5.00
  14  -4  -4    0.80    2.60
 -14  -4   4    0.70    3.90
 -14   4   4    5.80    5.00
  14   4  -4   -3.00    6.40
 -14   4   4   -8.60    5.10
  14   4  -4    3.90    4.90
 -13  -4   4    1.50    5.90
 -13  -4   4    8.70    4.60
 -13  -4   4    9.00    4.70
  13  -4  -4    6.70    2.50
  13   4  -4    1.10    4.70
  13   4  -4   11.00    5.00
 -13   4   4   12.20    4.90
 -13   4   4    6.30    5.20
 -12  -4   4   -4.90    4.00
 -12  -4   4    0.60    3.40
  12  -4  -4    1.40    1.60
 -12  -4   4    2.30    3.00
  12  -4  -4    1.00    1.70
  12   4  -4   -1.70    3.50
 -12   4   4   -1.10    3.30
 -12   4   4   -0.10    3.80
  12   4  -4   -4.70    4.60
 -11  -4   4   11.60    4.20
  11  -4  -4    7.60    1.40
 -11  -4   4    6.00    3.60
 -11  -4   4    9.60    4.60
 -11   4   4    6.70    3.70
 -11   4   4   10.50    4.30
  11   4  -4    3.90    4.80
  11   4  -4    3.20    3.80
 -10  -4   4  166.08   11.60
 -10  -4   4  161.88   12.00
 -10  -4   4  180.18   13.60
  10   4  -4  163.18   12.80
 -10   4   4  194.18   12.10
  10   4  -4  175.68   13.20
 -10   4   4  182.18   11.80
  -9  -4   4   15.70    5.10
  -9  -4   4    9.60    3.60
  -9  -4   4    7.30    3.00
  -9   4   4   10.20    3.40
   9   4  -4    7.70    3.90
   9   4  -4    8.20    4.80
  -9   4   4   16.10    4.00
  -8  -4   4   29.40    5.40
  -8  -4   4   44.00    6.40
  -8  -4   4   53.49    6.80
  -8   4   4   54.39    5.70
   8   4  -4   48.30    7.30
   8   4  -4   36.40    6.50
  -8   4   4   48.10    5.40
  -7  -4   4   35.80    5.20
  -7  -4   4   44.10    6.10
  -7  -4   4   30.10    5.80
   7   4  -4   45.90    6.60
  -7   4   4   39.30    5.00
   7   4  -4   33.50    5.60
  -7   4   4   45.50    4.70
   7   4  -4   41.60    6.30
  -6  -4   4    9.80    3.00
  -6  -4   4    5.60    3.10
  -6  -4   4    8.80    2.90
  -6   4   4    6.70    2.40
   6   4  -4    4.00    2.60
  -6   4   4   10.20    2.70
   6   4  -4    7.50    2.60
   6   4  -4   13.20    3.60
  -5  -4   4    1.20    1.60
  -5  -4   4    1.80    2.10
  -5  -4   4    1.80    1.70
  -5   4   4    1.10    1.60
   5   4  -4    0.30    1.40
   5   4  -4    0.40    1.60
  -5   4   4    1.80    1.10
  -5   4   4   -1.80    1.10
   5   4  -4    0.90    1.80
  -4  -4   4   51.19    4.70
  -4  -4   4   56.09    4.60
  -4  -4   4   62.69    6.70
   4   4  -4   62.79    6.60
   4   4  -4   63.39    6.10
  -4   4   4   72.49    6.40
   4   4  -4   64.89    5.80
  -4   4   4   66.39    3.90
  -4   4   4   60.39    3.60
  -3  -4   4   79.89    7.40
  -3  -4   4   89.89    5.50
  -3  -4   4   92.29    5.80
  -3   4   4   85.29    3.60
  -3   4   4   79.39    6.70
   3   4  -4   88.19    6.60
  -3   4   4  100.19    4.00
   3   4  -4   83.89    7.50
   3   4  -4   89.79    6.50
  -2  -4   4   -1.60    0.80
  -2  -4   4    0.10    1.10
  -2   4   4    2.20    1.50
   2   4  -4    0.50    1.40
   2   4  -4   -0.90    1.30
   2   4  -4    1.20    1.40
  -1  -4   4   72.59    4.30
  -1  -4   4   73.39    4.30
   1   4  -4   80.89    5.70
   1   4  -4   70.89    5.40
   1   4  -4   71.49    6.90
  -1   4   4   64.39    5.80
   0  -4   4   13.70    2.10
   0  -4  -4   16.30    3.90
   0   4  -4   16.20    3.00
   0   4   4   10.30    1.20
   0   4   4   14.90    1.40
   0   4   4   14.80    3.60
   0   4  -4    9.20    2.90
   1  -4   4   90.39    4.90
  -1  -4  -4   85.19    7.20
   1  -4   4   90.29    4.60
  -1   4  -4  101.19    6.50
  -1   4  -4   93.49    5.90
  -1   4  -4   87.69    7.80
   1   4   4   99.19    4.50
   1   4   4  108.19    7.50
   1   4   4   99.49    4.50
  -2  -4  -4  598.74   22.20
   2  -4   4  551.64   16.00
   2   4   4  585.94   20.80
  -2   4  -4  562.14   18.40
  -2   4  -4  568.54   19.10
   2   4   4  586.84   17.00
   2   4   4  554.74   16.90
   3  -4   4  123.69    5.60
  -3  -4  -4  131.59    9.30
   3  -4   4  112.49    5.40
   3   4   4  109.49    6.40
  -3   4  -4  111.69    6.80
   3   4   4  116.59    9.80
  -3   4  -4  118.89    7.40
   3   4   4  116.69    7.90
  -4  -4  -4   57.79    7.90
   4  -4   4   43.60    3.60
   4  -4   4   42.50    3.40
   4   4   4   49.30    4.70
  -4   4  -4   42.40    4.90
   4   4   4   41.80    4.50
  -4   4  -4   49.90    4.90
  -5  -4  -4   51.69    2.80
  -5  -4  -4   56.09    7.60
   5  -4   4   46.80    4.00
   5  -4   4   51.59    3.90
  -5  -4  -4   47.20    2.60
  -5   4  -4   49.80    5.50
   5   4   4   51.19    5.30
   5   4   4   47.00    5.20
  -5   4  -4   58.99    5.70
  -6  -4  -4  113.09    9.50
  -6  -4  -4  144.89    6.60
  -6  -4  -4  140.49    6.50
   6  -4   4  138.19    7.30
   6  -4   4  128.69    6.70
   6   4   4  129.09    9.00
  -6   4  -4  120.69    8.60
  -6   4  -4  122.99    8.90
   6   4   4  127.29    9.00
   7  -4   4  172.88    8.80
  -7  -4  -4  172.68    8.60
   7  -4   4  166.08    8.10
  -7  -4  -4  175.08    8.50
  -7  -4  -4  174.08   12.20
  -7   4  -4  158.78   10.50
  -7   4  -4  174.98   11.00
   7   4   4  168.98   11.10
   7   4   4  161.88   10.80
   8  -4   4   26.60    4.20
  -8  -4  -4   21.00    3.90
  -8  -4  -4   20.10    3.90
   8  -4   4   25.70    3.80
   8   4   4   33.30    6.20
  -8   4  -4   25.60    5.30
  -8   4  -4   20.40    5.00
   8   4   4   24.40    5.10
   9  -4   4    2.40    2.30
  -9  -4  -4    1.20    2.40
   9  -4   4    5.80    2.40
  -9  -4  -4   10.80    3.40
  -9  -4  -4    4.10    3.00
  -9   4  -4    8.20    3.90
  -9   4  -4   -1.10    2.70
   9   4   4    8.10    3.50
   9   4   4    4.40    3.60
 -10  -4  -4   -1.30    2.10
 -10  -4  -4    4.90    3.00
 -10  -4  -4   -1.60    2.40
  10   4   4    6.00    4.00
 -10   4  -4    3.30    3.30
 -10   4  -4    6.90    3.80
  10   4   4    1.00    3.10
  11  -4   4   17.90    4.30
 -11  -4  -4   31.50    6.10
 -11  -4  -4   22.60    5.10
  11  -4   4   30.10    5.00
 -11  -4  -4   30.90    7.30
  11   4   4   29.20    7.60
  11   4   4   21.80    6.10
 -11   4  -4   23.80    6.30
 -11   4  -4   30.10    6.60
 -12  -4  -4    5.60    4.50
  12  -4   4    9.70    4.30
 -12  -4  -4   13.80    5.10
 -12  -4  -4   10.20    4.40
  12  -4   4    8.50    3.90
 -12   4  -4   11.50    6.00
  12   4   4   12.10    5.50
 -12   4  -4   16.10    5.70
  12   4   4    3.70    5.10
  13  -4   4    6.90    4.00
 -13  -4  -4   -2.10    3.90
 -13  -4  -4   -5.50    4.40
  13  -4   4    1.90    3.60
 -13  -4  -4   -6.70    3.60
  13   4   4    5.50    5.70
 -13   4  -4   -9.80    3.80
  13   4   4    0.30    4.40
  14  -4   4   11.40    4.80
 -14  -4  -4   12.20    5.90
  14  -4   4    1.20    4.70
 -14  -4  -4   -1.60    4.20
 -14  -4  -4   10.60    5.60
  14   4   4    3.50    8.00
 -14   4  -4    8.90    6.30
 -14   4  -4   12.10    7.30
 -14  -5   4   -5.40   11.40
 -14  -5   4   -2.20    6.70
 -14  -5   4   -9.80    5.00
 -14   5   4    4.60    5.70
  14   5  -4   -5.10    5.90
 -13  -5   4    4.50    4.30
 -13  -5   4    1.40    4.10
 -13   5   4   -8.20    5.20
  13   5  -4    8.40    6.30
  13   5  -4   -6.50    4.70
 -13   5   4   -7.90    4.20
 -12  -5   4    9.30    5.10
 -12  -5   4    3.40    4.00
 -12  -5   4    5.30    4.00
 -12   5   4   -8.80    4.40
  12   5  -4   -0.30    5.60
  12   5  -4    0.70    4.00
 -12   5   4    8.30    4.40
 -11  -5   4   71.49    9.80
 -11  -5   4   57.89    8.90
 -11  -5   4   81.69    8.70
 -11   5   4   76.19    9.60
  11   5  -4   95.89   10.60
  11   5  -4  102.79   11.60
 -10  -5   4    3.50    3.00
 -10  -5   4    2.50    3.30
 -10  -5   4    5.40    3.90
  10   5  -4   -4.20    3.90
  10   5  -4    0.90    3.50
 -10   5   4    4.70    3.50
 -10   5   4    8.80    3.50
  -9  -5   4   72.59   10.40
  -9  -5   4   67.79    6.70
  -9  -5   4   71.29    7.70
  -9   5   4   61.89    6.90
  -9   5   4   67.29    6.70
   9   5  -4   84.39    9.30
   9   5  -4   56.39    8.60
  -8  -5   4   -0.70    2.60
  -8  -5   4   -0.90    2.00
  -8  -5   4   -0.90    2.70
   8   5  -4    1.80    2.30
  -8   5   4   -1.80    1.90
   8   5  -4    3.00    3.40
  -8   5   4    1.00    2.10
  -7  -5   4   99.89    7.70
  -7  -5   4  105.89    7.40
   7   5  -4   96.09    9.10
  -7   5   4   97.69    7.00
  -7   5   4  111.09    9.40
   7   5  -4  101.49    9.00
  -7   5   4  103.19    7.00
   7   5  -4  101.19    9.10
  -6  -5   4   57.69    5.10
  -6  -5   4   75.39    8.40
  -6  -5   4   59.39    5.70
   6   5  -4   78.19    8.00
   6   5  -4   67.79    7.40
  -6   5   4   58.99    4.80
   6   5  -4   49.50    7.10
  -6   5   4   70.89    7.30
  -6   5   4   67.29    5.10
  -5  -5   4    4.10    2.60
  -5  -5   4    6.70    2.40
  -5   5   4    4.30    1.70
   5   5  -4    5.20    2.40
   5   5  -4    4.20    2.90
  -5   5   4    1.80    2.30
   5   5  -4   -2.70    2.00
  -5   5   4    2.80    1.50
  -4  -5   4    4.70    1.60
  -4  -5   4    5.00    1.90
  -4  -5   4    3.70    3.10
   4   5  -4    5.70    2.70
  -4   5   4    3.60    1.20
  -4   5   4    2.60    1.20
  -4   5   4    6.90    3.40
   4   5  -4    2.60    2.30
   4   5  -4    4.80    3.00
  -3  -5   4   45.10    3.20
   3   5  -4   34.40    5.10
  -3   5   4   46.40    7.00
  -3   5   4   44.90    2.30
   3   5  -4   35.10    7.90
   3   5  -4   47.50    5.30
  -3   5   4   44.50    2.10
   2   5  -4  139.89    8.60
  -2   5   4  130.59    9.70
   2   5  -4  130.59    8.20
   1   5  -4  215.38   10.50
   1   5  -4  180.88   15.30
   1   5  -4  211.68   10.30
  -1   5   4  190.78   11.80
   0  -5  -4  113.49    9.10
   0   5  -4  114.09    7.40
   0   5   4  131.49    9.50
   0   5  -4  102.09   11.40
   0   5  -4  127.99    7.60
   0   5   4  120.99    4.10
  -1  -5  -4   28.60    5.70
   1   5   4   28.40    2.60
  -1   5  -4   38.30    8.50
   1   5   4   30.00    2.60
  -1   5  -4   34.40    4.40
  -1   5  -4   36.30    4.20
   1   5   4   37.10    6.10
  -2  -5  -4   21.60    4.70
   2   5   4   25.70    3.20
   2   5   4   25.50    3.20
  -2   5  -4   24.20    4.00
  -2   5  -4   14.70    4.10
  -2   5  -4   24.10    3.80
   2   5   4   28.00    5.30
  -3  -5  -4    7.10    3.20
   3   5   4    6.90    2.20
  -3   5  -4    6.80    2.50
  -3   5  -4   13.10    2.90
   3   5   4    5.00    2.70
   3   5   4   10.40    2.50
  -4  -5  -4   28.80    5.60
  -4   5  -4   29.50    4.60
  -4   5  -4   39.00    5.30
   4   5   4   41.90    6.30
   4   5   4   36.90    4.80
   4   5   4   32.00    4.60
  -5  -5  -4  172.88   12.50
   5   5   4  172.08   10.00
  -5   5  -4  169.78    9.70
   5   5   4  166.18    9.90
  -5   5  -4  179.48   10.50
  -6   5  -4    0.00    2.30
  -6   5  -4    1.00    2.20
   6   5   4   -0.90    2.20
   6   5   4    1.40    2.50
   7  -5   4    0.80    0.90
  -7  -5  -4   -0.70    2.60
   7  -5   4    0.20    0.80
  -7   5  -4   -1.30    2.40
  -7   5  -4    5.80    3.00
   7   5   4    4.60    2.80
   7   5   4    1.60    2.60
   8  -5   4   23.20    3.10
   8  -5   4   18.80    2.40
  -8  -5  -4   19.50    5.80
  -8  -5  -4   18.60    2.80
  -8  -5  -4   24.20    3.10
   8   5   4   17.40    4.90
   8   5   4   27.40    5.90
  -8   5  -4   20.70    5.10
  -8   5  -4   18.10    4.70
  -9  -5  -4   -5.60    1.90
   9  -5   4   -1.70    1.60
  -9  -5  -4    0.90    1.90
   9  -5   4   -0.10    1.70
  -9  -5  -4    1.30    2.60
   9   5   4   -3.40    3.30
  -9   5  -4    3.60    3.50
   9   5   4    5.00    3.50
 -10  -5  -4   -3.50    2.90
 -10  -5  -4   -0.10    2.30
  10  -5   4    0.50    1.80
 -10  -5  -4   -0.30    2.40
  10   5   4    2.10    3.70
 -10   5  -4    6.30    3.90
 -10   5  -4   -1.60    3.60
  10   5   4   -1.40    3.80
  11  -5   4   19.30    3.90
 -11  -5  -4   21.30    4.90
 -11  -5  -4   12.70    5.00
 -11  -5  -4   14.80    4.40
  11  -5   4   19.60    3.80
  11   5   4   19.00    6.90
 -11   5  -4   25.20    7.10
  11   5   4   20.70    7.30
 -11   5  -4   12.60    5.90
 -12  -5  -4   20.90    5.00
 -12  -5  -4   21.00    5.60
  12  -5   4   16.80    3.80
 -12  -5  -4   16.10    6.10
  12  -5   4   14.00    3.80
 -12   5  -4   14.50    6.10
 -12   5  -4   18.30    6.40
  12   5   4    9.30    6.00
 -13  -5  -4   14.50    5.70
  13  -5   4   21.10    4.60
  13  -5   4    8.90    3.90
 -13  -5  -4   19.30    7.10
 -13  -5  -4    8.50    4.70
 -13   5  -4   13.20    7.20
 -13   5  -4   14.00    6.90
  13   5   4   15.00    7.00
  13   5   4    2.80    7.60
 -12  -6   4    7.20    4.60
 -12  -6   4    4.40    5.70
  12   6  -4    9.00    9.30
 -12   6   4   11.30    6.00
  12   6  -4   12.20    7.80
 -12   6   4   16.80    5.60
 -11  -6   4   -0.40    4.50
 -11  -6   4    0.10    3.80
 -11  -6   4    9.40    5.90
 -11   6   4    5.30    4.60
 -11   6   4    4.00    4.10
  11   6  -4   13.70    5.70
  11   6  -4    3.50    5.90
 -10  -6   4   31.80    7.90
 -10  -6   4   43.90    6.70
 -10  -6   4   44.40    6.00
  10   6  -4   43.10    7.80
  10   6  -4   43.90    8.70
 -10   6   4   44.30    7.80
 -10   6   4   52.09    7.60
  -9  -6   4   25.50    5.10
  -9  -6   4   18.80    6.70
   9   6  -4   34.70    6.90
  -9   6   4   28.30    5.20
   9   6  -4   23.50    6.50
  -9   6   4   30.10    6.60
  -9   6   4   24.30    5.10
  -8  -6   4   11.10    3.20
  -8  -6   4   11.60    2.90
  -8  -6   4    5.70    3.90
   8   6  -4    8.30    4.70
   8   6  -4    2.30    3.00
  -8   6   4    6.10    3.20
  -8   6   4    8.20    4.20
   8   6  -4   17.00    5.20
  -8   6   4    8.30    3.30
  -7  -6   4   59.99    5.20
  -7  -6   4   50.09    5.00
  -7  -6   4   53.99    8.60
  -7   6   4   56.19    9.00
  -7   6   4   59.59    5.40
   7   6  -4   51.69    7.80
  -7   6   4   51.49    5.60
   7   6  -4   67.79    9.10
  -6  -6   4   70.09    4.60
  -6  -6   4   73.89   11.20
  -6  -6   4   73.99    4.30
  -6   6   4   59.99    9.10
  -6   6   4   78.49    5.50
   6   6  -4   74.79    7.90
  -6   6   4   80.09    5.50
   6   6  -4   62.19    8.50
  -5  -6   4   12.70    4.70
  -5   6   4   11.20    4.20
   5   6  -4   15.20    4.20
   5   6  -4   20.90    5.00
  -5   6   4   14.70    2.60
  -5   6   4   19.00    2.70
   5   6  -4    6.20    3.30
   4   6  -4   25.70    5.20
  -4   6   4   27.50    2.60
   4   6  -4   28.20    5.00
  -4   6   4   34.40    2.60
   4   6  -4   43.50    8.50
  -4   6   4   35.10    7.20
  -3   6   4   10.20    4.10
   3   6  -4    5.10    3.10
   3   6  -4    9.60    3.90
   3   6  -4    7.50    3.40
   2   6  -4   -1.30    2.40
   2   6  -4   -0.70    2.00
  -2   6   4    0.20    2.30
   2   6  -4    1.90    2.30
   1   6  -4   53.69    5.50
  -1   6   4   41.40    6.60
   1   6  -4   64.19   10.10
   1   6  -4   48.80    5.60
   0   6   4   75.09    3.40
   0   6   4   84.79    8.70
   0   6   4   74.19    3.30
   0   6  -4   96.19    7.10
   0   6  -4   59.79    9.20
   0   6  -4   68.19    6.00
  -1  -6  -4   50.19    8.40
   1   6   4   52.19    3.60
   1   6   4   61.29    8.80
  -1   6  -4   51.09    9.10
  -1   6  -4   62.99    5.60
   1   6   4   48.20    3.70
  -2  -6  -4  108.59   10.10
   2   6   4   67.49    8.00
  -2   6  -4   74.99    6.60
   2   6   4   88.99    6.50
   2   6   4   82.59    5.30
  -2   6  -4   83.59    6.40
  -3  -6  -4   86.79   11.50
  -3   6  -4   59.99    6.30
  -3   6  -4   74.99    6.10
   3   6   4   67.99    7.60
   3   6   4   63.09    5.20
   3   6   4   52.29    5.10
  -4  -6  -4   -0.90    3.10
   4   6   4    0.10    1.80
  -4   6  -4    0.20    2.00
   4   6   4    0.30    1.90
   4   6   4   -3.30    1.90
  -4   6  -4    0.20    2.20
  -5  -6  -4    2.00    3.00
   5   6   4   12.30    3.70
   5   6   4    9.60    3.40
  -5   6  -4    3.60    3.00
  -5   6  -4   12.00    3.40
  -6  -6  -4    0.20    2.60
  -6   6  -4    5.20    3.10
   6   6   4    5.10    2.80
  -6   6  -4    3.90    3.00
   6   6   4   -2.70    2.70
  -7  -6  -4    3.40    3.60
   7   6   4    7.20    3.70
  -7   6  -4    5.80    3.80
  -7   6  -4    5.00    4.10
  -8  -6  -4   25.70    6.90
   8   6   4   40.80    7.30
  -8   6  -4   33.50    6.30
  -8   6  -4   28.30    7.10
  -9  -6  -4    7.50    4.30
  -9   6  -4   10.80    4.70
   9   6   4    8.10    5.00
  -9   6  -4    1.40    3.90
   9   6   4   10.60    4.70
 -10  -6  -4    7.40    4.50
 -10   6  -4    2.20    4.50
  10   6   4   -0.70    4.90
 -10   6  -4   12.90    5.00
  10   6   4   -0.50    4.40
 -11  -6  -4    9.90    5.90
 -11  -6  -4   16.60    2.70
 -11  -6  -4   13.90    2.70
 -11   6  -4   12.00    6.90
  11   6   4   12.70    6.20
 -11   6  -4    9.70    6.10
  11   6   4    0.00    6.50
 -12  -6  -4   -3.00    2.90
 -12  -6  -4    4.50    3.20
 -12  -6  -4   -1.10    4.80
 -12   6  -4    6.50    6.80
  12   6   4   -1.10    5.80
 -12   6  -4    5.80    5.90
  12   6   4   -6.00    7.20
 -10  -7   4   17.80    7.10
 -10  -7   4   11.10    2.70
 -10  -7   4    3.50    2.60
  10   7  -4    2.80    7.10
  10   7  -4    7.60    5.70
 -10   7   4   -2.20    5.00
 -10   7   4   -5.40    4.20
 -10   7   4    5.90    6.30
  -9  -7   4   35.60   12.70
   9   7  -4   50.49    9.00
   9   7  -4   57.49   10.10
  -9   7   4   45.80    6.70
  -9   7   4   49.90    7.10
  -9   7   4   40.70    8.10
   9   7  -4   36.60    7.80
  -8  -7   4    0.30    4.30
  -8   7   4    4.50    4.10
   8   7  -4    5.00    4.60
   8   7  -4   10.60    4.80
   8   7  -4   -3.20    3.60
  -8   7   4   -2.30    3.20
  -8   7   4    2.80    3.20
  -7  -7   4    4.20    4.90
  -7   7   4    3.90    2.60
   7   7  -4    2.70    3.80
   7   7  -4   -1.10    3.20
   7   7  -4   -5.70    4.10
  -7   7   4    0.70    3.70
  -7   7   4    2.70    2.90
   6   7  -4   13.70    5.10
  -6   7   4    7.60    2.90
  -6   7   4    6.10    4.30
   6   7  -4   17.60    5.00
  -6   7   4   10.50    2.90
   5   7  -4   -5.90    2.60
   5   7  -4    3.90    4.30
   5   7  -4    1.30    3.30
  -5   7   4    1.00    3.40
  -5   7   4    1.80    1.70
   4   7  -4    2.10    3.10
   4   7  -4    4.70    4.80
  -4   7   4    8.60    1.80
  -4   7   4    7.40    1.70
  -4   7   4    0.90    3.60
   4   7  -4    5.90    4.00
   3   7  -4   84.39   11.70
  -3   7   4   84.09    9.80
   3   7  -4   99.79    8.40
   3   7  -4   85.79    8.40
   2   7  -4   -0.70    2.80
   2   7  -4    8.40    4.50
  -2   7   4    1.50    3.40
   2   7  -4   -1.10    2.60
   1   7  -4   74.39    6.90
  -1   7   4   81.19    9.40
   1   7  -4   78.39    7.40
   0   7   4   27.20    2.50
   0   7   4   23.00    2.50
   0   7  -4   17.80    4.40
   0   7   4   24.00    6.40
   0   7  -4   22.10    4.30
   1   7   4   35.30    3.50
  -1   7  -4   27.30    4.60
  -1   7  -4   30.00    5.10
   1   7   4   26.80    3.80
  -2  -7  -4   14.60    5.90
   2   7   4    6.10    4.00
  -2   7  -4    8.40    3.20
   2   7   4    5.10    2.20
   2   7   4    4.00    2.20
  -3  -7  -4   -2.80    3.10
  -3   7  -4    1.70    2.50
   3   7   4    4.20    3.50
   3   7   4    6.70    2.60
  -3   7  -4   -3.10    2.40
   4   7   4   13.50    3.70
  -4   7  -4   21.50    4.40
   4   7   4   12.00    3.90
   4   7   4   12.60    3.90
  -4   7  -4    5.90    3.60
  -4   7  -4    5.80    4.70
  -5  -7  -4   10.60    4.80
  -5   7  -4    5.90    4.80
   5   7   4   -4.60    2.80
   5   7   4    8.00    3.40
  -5   7  -4    1.60    3.00
  -5   7  -4    3.60    3.50
   5   7   4    3.80    3.20
  -6  -7  -4   18.00    6.30
  -6   7  -4   15.90    4.90
   6   7   4   17.00    4.70
  -6   7  -4   26.00    6.90
   6   7   4   21.80    5.10
  -6   7  -4   13.70    4.50
  -7  -7  -4   16.70    7.00
  -7   7  -4   12.40    5.20
   7   7   4   31.90    9.40
  -7   7  -4   29.40    6.00
   7   7   4    9.80    4.90
  -8  -7  -4   -2.50    5.30
  -8   7  -4   -3.00    4.20
  -8   7  -4    2.80    4.50
   8   7   4   -2.60    4.10
   8   7   4   -9.70    4.70
  -9  -7  -4   -1.80    4.80
  -9   7  -4    1.00    5.10
   9   7   4    0.90    5.30
   9   7   4    2.40    4.80
  -9   7  -4    3.70    5.20
   7   8  -4   39.70    8.60
  -7   8   4   25.90    8.00
   7   8  -4   36.40    8.10
  -7   8   4   34.80    5.20
  -7   8   4   32.30    5.10
   6   8  -4   -3.90    5.30
  -6   8   4   -3.20    2.30
   6   8  -4   -2.00    4.40
  -6   8   4    2.00    5.60
  -6   8   4   -0.60    2.80
  -5   8   4   82.59    5.40
   5   8  -4   83.59    9.50
   5   8  -4   69.89    9.80
  -4   8   4    9.20    5.70
   4   8  -4    1.10    4.80
   4   8  -4   18.80    5.70
  -4   8   4    1.80    1.70
  -4   8   4    6.00    1.80
   4   8  -4    3.50    4.10
   3   8  -4    2.00    3.90
  -3   8   4   -8.20    4.50
   3   8  -4    6.20    4.30
   2   8  -4   -0.40    4.10
   2   8  -4    2.10    3.70
   2   8  -4    3.40    3.40
  -2   8   4   -3.50    4.60
  -1   8   4   -0.50    3.30
   1   8  -4   -0.60    3.30
   1   8  -4    7.90    3.40
   0   8  -4    8.80    4.00
   0   8   4   10.10    2.20
   0   8   4   11.60    2.20
   0   8  -4   12.30    4.00
  -1   8  -4   54.59    7.30
   1   8   4   46.10    9.10
  -1   8  -4   57.99    7.20
   1   8   4   45.00    4.60
  -1   8  -4   40.20    8.60
   1   8   4   52.79    4.70
  -2   8  -4    4.60    3.60
  -2   8  -4   -0.10    3.50
  -2   8  -4   -4.60    4.70
   2   8   4    6.00    2.70
   2   8   4    4.90    2.90
   2   8   4    0.70    4.70
  -3   8  -4   41.90    8.80
   3   8   4   66.49    6.70
   3   8   4   42.90    7.10
   3   8   4   64.19    6.50
  -3   8  -4   71.39    7.20
  -4  -8  -4    5.70    5.00
   4   8   4   -2.50    4.50
  -4   8  -4    3.60    3.40
   4   8   4    8.60    3.80
  -4   8  -4    5.30    4.40
   4   8   4   -3.50    3.30
  -5  -8  -4   11.80    7.90
   5   8   4   21.90    5.30
   5   8   4    9.30    5.10
   5   8   4   11.10    4.30
  -5   8  -4   20.00    5.70
  -5   8  -4   16.20    5.00
  -6  -8  -4   -6.00    5.40
  -6   8  -4   -1.60    4.30
   6   8   4   -5.80    4.60
  -6   8  -4   -3.60    4.40
   6   8   4   -7.60    6.10
  16   0  -5    0.70    5.00
 -16   0   5   -5.70    2.50
  16   0  -5    1.60    7.00
 -16   0   5   -1.60    5.30
 -15   0   5   12.10    4.10
 -15   0   5    6.30    6.30
 -15   0   5   11.90    5.90
  15   0  -5   10.30    6.30
  15   0  -5   13.40    5.00
 -14   0   5    6.60    4.60
 -14   0   5   -0.90    1.90
 -14   0   5    2.90    4.70
  14   0  -5    3.20    3.80
  13   0  -5   98.89   10.40
  13   0  -5   82.49    9.40
 -13   0   5   87.99   10.10
 -12   0   5   -2.50    3.10
  12   0  -5    4.20    3.40
 -12   0   5    1.30    3.30
  12   0  -5    6.40    4.00
  11   0  -5    4.30    2.80
 -11   0   5    0.10    2.30
  11   0  -5    0.30    3.00
 -11   0   5   -0.20    3.00
  10   0  -5    1.50    2.10
 -10   0   5    1.50    2.50
 -10   0   5    1.20    2.80
  -9   0   5  356.06   17.00
   9   0  -5  406.16   17.50
   9   0  -5  364.36   16.50
  -9   0   5  332.77   16.50
  -8   0   5    2.10    1.80
  -8   0   5    2.30    2.00
   8   0  -5    1.70    1.80
   8   0  -5   -2.00    1.50
  -7   0   5   51.09    3.70
   7   0  -5   60.39    5.60
   7   0  -5   56.39    5.60
  -7   0   5   56.29    5.80
  -7   0   5   58.69    6.00
  -6   0   5    0.20    0.70
  -6   0   5   -0.30    1.40
   6   0  -5    1.00    1.30
   6   0  -5   -0.40    1.30
  -6   0   5   -1.70    1.20
  -5   0   5  192.88    9.60
   5   0  -5  191.98    9.60
  -5   0   5  186.78    6.70
  -5   0   5  196.98    9.80
   5   0  -5  173.08    9.10
  -4   0   5   -0.30    0.90
  -4   0   5   -0.60    1.00
   4   0  -5   -0.70    0.70
   4   0  -5    1.80    1.40
  -4   0   5    1.10    0.60
  -3   0   5  141.09    7.20
  -3   0   5  142.99    7.40
   3   0  -5  117.09    6.70
   2   0  -5    0.00    0.80
  -2   0   5   -0.10    0.80
  -2   0   5   -0.30    0.70
   2   0  -5   -0.20    0.70
  -1   0   5  518.65   16.30
   1   0  -5  536.75   16.20
   1   0  -5  524.05   16.50
  -1   0   5  528.75   16.60
   0   0  -5    1.50    1.00
   0   0  -5    1.20    1.00
   0   0   5    1.60    1.10
   0   0   5    2.00    1.10
   1   0   5 2192.58   53.89
  -1   0  -5 2161.78   53.49
   1   0   5 2153.38   53.39
   2   0   5   -0.10    0.80
  -2   0  -5   -1.00    1.00
   2   0   5    0.30    0.90
   3   0   5   87.79    5.90
  -3   0  -5   78.99    5.80
  -3   0  -5   87.89    5.90
   3   0   5   79.79    5.50
   4   0   5    1.20    1.50
  -4   0  -5   -0.50    0.90
  -4   0  -5    0.40    1.30
   4   0   5   -1.00    1.10
   5   0   5  100.79    7.30
   5   0   5   85.39    6.70
  -5   0  -5   86.99    6.60
  -5   0  -5   87.49    6.90
   6   0   5    1.40    1.70
   6   0   5    1.30    1.70
  -6   0  -5   -0.40    1.50
  -6   0  -5   -0.10    1.60
  -7   0  -5   24.60    4.60
  -7   0  -5   25.40    5.10
   7   0   5   32.20    5.40
   7   0   5   37.40    5.60
   8   0   5   -1.50    2.00
   8   0   5   -0.30    1.40
  -8   0  -5   -2.50    1.70
  -8   0  -5    0.50    1.90
  -9   0  -5    4.40    2.50
  -9   0  -5    1.70    2.40
   9   0   5    0.20    1.90
   9   0   5    1.80    2.40
  10   0   5   -2.30    2.80
  10   0   5    0.20    2.50
 -10   0  -5    3.50    2.90
 -10   0  -5    0.20    3.00
 -11   0  -5  348.97   18.70
  11   0   5  320.87   17.80
 -11   0  -5  292.37   17.60
  11   0   5  297.17   17.40
  12   0   5   -0.90    4.20
 -12   0  -5   -7.20    3.40
  12   0   5    2.70    3.20
 -13   0  -5  177.48   14.60
 -13   0  -5  189.78   14.90
  13   0   5  204.98   15.30
  13   0   5  195.58   15.30
 -14   0  -5    4.50    4.90
 -14   0  -5    0.90    5.10
  14   0   5    0.00    4.40
 -15   0  -5    3.80    5.30
  15   0   5   -0.20    5.30
  15   0   5    7.90    6.70
 -15   0  -5   -7.60    6.30
 -16   0  -5   -4.80    5.40
  16   0   5    7.80    6.50
 -16  -1   5   10.70    6.90
  16  -1  -5   -0.80    4.90
 -16  -1   5   -5.20    3.20
  16   1  -5   10.90    7.40
  16   1  -5   -4.30    5.10
 -16   1   5  -10.30    6.50
  15  -1  -5   -6.30    4.90
 -15  -1   5   -0.60    5.00
 -15  -1   5    3.00    2.80
 -15  -1   5   -0.30    5.00
  15  -1  -5    2.50    4.20
 -15   1   5   -5.70    4.60
  15   1  -5   -3.00    4.10
 -15   1   5    2.40    4.70
  15   1  -5    5.30    5.80
 -14  -1   5    7.00    5.10
  14  -1  -5   -0.60    3.70
 -14  -1   5    6.10    4.50
  14  -1  -5    7.90    4.60
 -14   1   5   -4.40    4.30
 -14   1   5   11.70    4.80
  14   1  -5    2.40    4.00
  14   1  -5    1.90    5.40
 -13  -1   5   13.40    4.60
 -13  -1   5   12.40    3.80
  13  -1  -5   13.20    5.40
  13  -1  -5    7.90    4.60
 -13   1   5    6.10    4.50
  13   1  -5   23.70    6.40
 -13   1   5    5.50    4.30
 -12  -1   5   -3.80    3.00
 -12  -1   5    0.20    2.00
  12  -1  -5   -5.10    2.40
  12  -1  -5   -0.80    3.00
 -12   1   5    1.10    3.60
  12   1  -5    0.20    2.90
 -12   1   5   -3.40    3.10
  12   1  -5    0.50    3.00
  11  -1  -5   69.19    7.10
 -11  -1   5   71.29    6.60
 -11  -1   5   72.29    9.80
  11  -1  -5   47.40    8.30
 -11   1   5   57.19    8.10
 -11   1   5   56.09    8.10
  11   1  -5   75.09    8.40
  11   1  -5   66.49    9.00
 -10  -1   5   17.00    4.40
 -10  -1   5   30.50    4.80
 -10  -1   5   18.20    4.90
  10  -1  -5   22.40    4.80
  10  -1  -5   18.20    4.10
  10   1  -5   31.80    5.90
  10   1  -5   16.40    4.50
 -10   1   5   21.30    5.10
 -10   1   5   24.70    5.40
   9  -1  -5  125.69    9.00
  -9  -1   5  121.49    9.90
   9  -1  -5  130.49    8.90
  -9  -1   5  148.09    8.40
  -9  -1   5  128.79    9.60
   9   1  -5  127.59    9.50
  -9   1   5  139.69    9.90
  -9   1   5  132.19    9.60
   9   1  -5  128.59    9.80
  -8  -1   5   13.30    3.50
   8  -1  -5   11.50    3.10
   8  -1  -5   15.00    3.40
  -8  -1   5   14.90    3.70
  -8  -1   5   13.60    3.00
   8   1  -5   11.10    3.30
  -8   1   5   11.20    3.20
   8   1  -5   17.50    4.20
  -8   1   5   17.50    4.10
  -7  -1   5  295.77   11.70
  -7  -1   5  296.87   14.00
   7  -1  -5  281.77   12.50
   7  -1  -5  280.97   12.20
  -7  -1   5  282.37   13.90
  -7   1   5  268.87   13.00
  -7   1   5  286.47   13.20
   7   1  -5  253.27   13.10
   7   1  -5  272.97   13.30
  -6  -1   5   77.09    5.10
  -6  -1   5   64.89    5.90
  -6  -1   5   81.09    6.50
   6  -1  -5   71.79    5.60
   6  -1  -5   66.59    5.20
   6   1  -5   65.39    5.80
   6   1  -5   64.99    6.20
  -6   1   5   66.39    5.70
  -6   1   5   62.39    5.60
  -5  -1   5  171.08    9.40
  -5  -1   5  191.28    8.10
  -5  -1   5  174.58    9.50
   5  -1  -5  177.48    9.60
   5  -1  -5  166.68    8.40
   5   1  -5  194.18   10.00
  -5   1   5  163.68    8.60
   5   1  -5  188.58    9.80
  -5   1   5  171.58    8.80
  -4  -1   5    3.10    1.30
  -4  -1   5    3.80    1.80
   4  -1  -5    4.50    1.50
  -4  -1   5    4.70    1.90
   4  -1  -5    4.20    1.60
   4   1  -5    5.00    1.90
   4   1  -5    7.40    2.10
  -4   1   5    6.80    1.90
  -4   1   5    1.80    1.40
  -3  -1   5  543.55   17.70
   3  -1  -5  527.75   16.20
   3  -1  -5  540.15   15.90
  -3  -1   5  506.55   17.60
  -3  -1   5  535.55   15.60
   3   1  -5  526.25   17.60
  -3   1   5  550.24   17.10
   3   1  -5  518.45   17.80
   3   1  -5  519.55   15.40
  -3   1   5  517.45   16.50
  -2  -1   5   43.20    3.90
  -2  -1   5   41.10    3.80
   2  -1  -5   37.60    3.00
   2  -1  -5   38.70    3.20
   2   1  -5   43.70    3.20
   2   1  -5   49.60    4.10
  -2   1   5   42.50    3.40
   2   1  -5   41.80    3.90
  -2   1   5   47.10    3.70
   1  -1  -5  677.03   19.00
   1  -1  -5  675.93   19.30
   1  -1  -5  712.43   17.30
  -1  -1   5  671.83   20.50
   1   1  -5  686.53   23.00
   1   1  -5  695.03   20.90
  -1   1   5  668.83   19.30
  -1   1   5  710.73   19.90
   0  -1  -5   35.00    3.00
   0  -1  -5   39.50    3.10
   0  -1  -5   36.10    2.30
   0  -1   5   36.20    3.30
   0  -1   5   27.00    4.10
   0   1  -5   42.00    5.50
   0   1  -5   34.30    3.50
   0   1   5   32.90    3.00
   0   1   5   32.10    3.10
  -1  -1  -5   23.00    2.60
   1  -1   5   27.40    3.50
  -1  -1  -5   21.50    2.50
  -1   1  -5   21.40    3.30
  -1   1  -5   27.70    3.00
   1   1   5   20.40    2.80
   1   1   5   22.30    3.00
  -2  -1  -5  202.88    8.30
   2  -1   5  188.58    8.50
   2  -1   5  185.38    8.90
  -2  -1  -5  183.28    8.40
  -2   1  -5  196.08    9.00
  -2   1  -5  186.28    8.90
   2   1   5  187.38    8.60
   3  -1   5    4.80    2.00
   3  -1   5    5.50    1.70
  -3  -1  -5    4.80    1.50
   3   1   5    4.90    1.90
  -3   1  -5    8.10    2.30
   3   1   5    3.40    1.90
  -3   1  -5    4.10    2.00
  -4  -1  -5    9.60    2.40
   4  -1   5    7.20    2.30
   4  -1   5   10.20    2.90
  -4  -1  -5    5.00    2.20
   4   1   5    4.70    2.00
  -4   1  -5   10.20    2.70
   4   1   5    5.80    2.30
  -4   1  -5    8.10    2.50
  -5  -1  -5  102.19    7.30
  -5  -1  -5   96.09    6.80
   5  -1   5  111.59    7.30
   5  -1   5  107.59    7.50
  -5   1  -5   99.79    7.30
   5   1   5   96.79    7.10
   5   1   5  111.39    7.60
  -5   1  -5   97.69    7.10
  -6  -1  -5   17.90    3.70
   6  -1   5   15.30    3.40
  -6  -1  -5   17.10    3.80
   6  -1   5   16.80    3.90
   6   1   5    9.30    3.10
  -6   1  -5   14.80    3.70
  -6   1  -5   20.00    4.30
   6   1   5   13.00    3.40
   7  -1   5    2.00    2.30
  -7  -1  -5    9.90    3.40
   7  -1   5   13.10    3.50
  -7  -1  -5    7.90    2.90
   7   1   5    5.10    2.90
  -7   1  -5    7.30    3.00
   7   1   5    7.40    2.70
  -7   1  -5    8.50    2.80
  -8  -1  -5   -2.00    1.80
   8  -1   5    1.80    2.30
   8  -1   5   -0.30    1.60
  -8  -1  -5   -2.70    1.80
   8   1   5    0.70    2.10
  -8   1  -5    1.10    2.00
  -8   1  -5    1.50    2.50
   8   1   5   -1.50    1.90
   9  -1   5  125.49   10.10
  -9  -1  -5  133.69   10.00
  -9   1  -5  129.29   10.20
   9   1   5  137.49   10.80
   9   1   5  144.09   10.80
  -9   1  -5  133.49   10.40
  10  -1   5    4.60    3.30
 -10  -1  -5    4.60    3.30
  10  -1   5    7.30    3.30
 -10  -1  -5    5.20    3.20
  10   1   5    6.20    3.70
 -10   1  -5    5.30    3.50
 -10   1  -5    1.80    2.80
  10   1   5    2.70    3.20
 -11  -1  -5   81.69   10.40
  11  -1   5   71.19    9.60
  11  -1   5   55.49    8.50
 -11   1  -5   56.99    8.90
 -11   1  -5   41.90    7.90
  11   1   5   42.60    7.50
 -12  -1  -5   -2.10    3.30
  12  -1   5   -6.30    2.90
  12  -1   5    2.10    3.80
 -12  -1  -5   -0.80    3.50
 -12   1  -5    3.70    3.90
  12   1   5    2.50    3.40
 -13  -1  -5   -2.60    4.10
  13  -1   5   -9.50    3.20
 -13  -1  -5    8.90    4.40
 -13   1  -5   -0.10    4.20
  13   1   5    4.70    4.30
  14  -1   5    5.70    4.70
 -14  -1  -5    4.90    5.20
  14  -1   5    3.30    4.60
  14   1   5    5.50    5.70
 -14   1  -5    0.20    4.50
 -14   1  -5    3.10    4.20
  14   1   5    2.20    5.20
  15  -1   5   18.30    7.40
 -15  -1  -5   47.90    9.70
  15  -1   5   31.20    8.10
 -15  -1  -5   36.90    8.90
 -15   1  -5   15.00    6.70
  15   1   5   44.90    9.90
  15   1   5   28.00    8.90
 -15   1  -5   29.80    8.90
  16  -1   5    2.60    6.00
 -16  -1  -5   -2.90    6.10
  16   1   5    5.40    5.90
 -16   1  -5    4.60    6.50
  16  -2  -5   23.00    7.90
 -16  -2   5   19.90    7.20
 -16  -2   5   11.70    5.80
  16  -2  -5   20.00    6.50
 -16   2   5   12.60    7.00
  16   2  -5   16.40    6.70
 -15  -2   5   14.90    6.80
 -15  -2   5    9.80    4.00
  15  -2  -5   11.60    6.20
 -15  -2   5   19.00    7.20
  15  -2  -5   24.20    6.00
 -15   2   5   14.90    6.80
  15   2  -5    9.00    7.00
 -15   2   5   13.50    5.70
  15   2  -5    4.90    5.50
 -14  -2   5    1.70    3.20
  14  -2  -5   11.10    5.00
  14  -2  -5    5.20    3.90
 -14  -2   5    1.60    6.60
 -14  -2   5    8.10    5.20
  14   2  -5   25.20   11.00
  14   2  -5   -6.70    3.60
 -14   2   5    5.80    5.40
 -14   2   5    2.80    4.10
 -13  -2   5   -3.30    4.20
 -13  -2   5    1.70    3.30
  13  -2  -5    2.20    3.60
  13  -2  -5    1.90    2.90
 -13  -2   5    2.60    3.50
  13   2  -5    3.50    3.80
 -13   2   5    3.60    3.30
 -13   2   5    0.50    3.40
 -12  -2   5   34.40    7.20
 -12  -2   5   46.30    7.30
 -12  -2   5   45.00    7.50
  12  -2  -5   42.10    6.30
 -12   2   5   38.60    7.50
  12   2  -5   43.30    7.30
 -12   2   5   45.30    7.50
 -11  -2   5   10.80    3.60
  11  -2  -5   16.20    4.10
 -11  -2   5    8.20    5.10
  11  -2  -5    7.50    3.30
 -11  -2   5   10.60    4.80
  11   2  -5   10.70    3.70
 -11   2   5    8.70    4.10
 -11   2   5   10.10    4.00
  10  -2  -5   29.40    5.10
 -10  -2   5   38.40    6.50
  10  -2  -5   36.40    5.30
 -10  -2   5   25.90    5.10
 -10  -2   5   23.20    5.40
  10   2  -5   32.30    6.10
 -10   2   5   21.00    5.00
  10   2  -5   31.50    6.20
   9  -2  -5  107.49    7.80
  -9  -2   5  116.69    9.20
  -9  -2   5  110.19    9.30
   9  -2  -5  116.29    7.60
  -9  -2   5  110.09    8.30
  -9   2   5   97.59    8.30
  -9   2   5  118.79    9.00
   9   2  -5  107.29    9.20
   9   2  -5  115.59    9.70
  -8  -2   5   51.19    7.20
  -8  -2   5   55.09    7.40
   8  -2  -5   58.39    5.50
   8  -2  -5   51.19    4.80
  -8  -2   5   59.99    5.70
  -8   2   5   52.09    5.80
   8   2  -5   51.99    7.20
   8   2  -5   64.59    6.90
  -8   2   5   54.89    5.70
   7  -2  -5    5.30    1.70
  -7  -2   5    4.50    2.20
  -7  -2   5    4.70    2.40
   7  -2  -5    4.10    2.10
  -7  -2   5    4.90    2.10
  -7   2   5    3.30    2.00
   7   2  -5    4.10    2.40
  -7   2   5    7.20    2.40
  -6  -2   5   78.49    6.50
  -6  -2   5   69.59    6.30
   6  -2  -5   77.19    5.20
   6  -2  -5   82.89    5.00
  -6  -2   5   70.09    5.80
   6   2  -5   86.89    6.90
  -6   2   5   82.09    6.00
   6   2  -5   77.09    6.70
  -6   2   5   81.29    6.00
  -5  -2   5   93.49    6.90
   5  -2  -5   95.29    5.20
   5  -2  -5   85.39    4.60
  -5  -2   5   97.49    7.10
  -5  -2   5   91.89    6.50
   5   2  -5  100.29    7.30
  -5   2   5   94.19    6.00
   5   2  -5   96.29    7.10
   5   2  -5   86.49    5.70
  -5   2   5   92.59    5.90
   4  -2  -5   65.59    3.50
  -4  -2   5   59.99    4.90
   4  -2  -5   61.09    4.80
  -4  -2   5   60.79    5.30
  -4  -2   5   63.09    5.40
  -4   2   5   59.59    3.80
   4   2  -5   70.09    5.10
   4   2  -5   66.69    5.60
   4   2  -5   66.69    5.60
  -4   2   5   59.59    4.40
   3  -2  -5   64.69    3.30
  -3  -2   5   68.59    5.20
  -3  -2   5   70.39    5.30
   3  -2  -5   64.89    3.20
  -3   2   5   62.29    3.70
  -3   2   5   74.59    4.40
  -3   2   5   58.39    4.20
   3   2  -5   63.39    4.90
   3   2  -5   76.29    5.70
   3   2  -5   54.19    4.90
  -2  -2   5    4.40    1.60
   2  -2  -5    5.90    1.00
   2  -2  -5    6.60    1.10
  -2  -2   5    5.90    2.00
  -2   2   5    5.70    1.40
  -2   2   5    8.70    1.60
  -2   2   5    3.80    1.30
   2   2  -5    4.00    1.60
   2   2  -5    6.30    2.10
   2   2  -5    5.70    1.70
   1  -2  -5    0.20    0.50
  -1  -2   5   -0.80    0.80
   1  -2  -5    0.80    0.70
   1  -2  -5    0.70    0.60
  -1  -2   5    0.10    1.00
  -1   2   5    0.20    1.00
   1   2  -5    1.50    1.30
   1   2  -5   -0.40    0.90
   1   2  -5   -0.80    0.80
  -1   2   5    1.10    0.90
  -1   2   5   -0.30    0.50
   0  -2   5   43.70    4.70
   0  -2  -5   44.10    2.50
   0  -2   5   42.40    3.90
   0  -2  -5   42.20    3.40
   0  -2  -5   42.90    2.60
   0   2  -5   37.30    3.90
   0   2   5   46.20    3.30
   0   2  -5   43.90    4.00
   0   2   5   41.40    3.30
  -1  -2  -5  780.42   20.60
  -1  -2  -5  799.32   20.90
   1  -2   5  783.42   23.90
  -1  -2  -5  830.62   23.00
   1  -2   5  824.42   23.40
  -1   2  -5  790.02   23.50
  -1   2  -5  791.12   23.90
   1   2   5  807.02   22.30
   1   2   5  767.82   22.20
  -2  -2  -5   40.10    3.70
  -2  -2  -5   39.40    3.20
  -2  -2  -5   43.50    3.20
   2  -2   5   42.30    4.20
   2  -2   5   43.20    3.80
   2   2   5   41.50    3.70
  -2   2  -5   40.30    4.00
   2   2   5   37.50    3.60
  -2   2  -5   38.20    4.10
  -3  -2  -5   77.59    4.70
  -3  -2  -5   68.69    4.70
   3  -2   5   86.29    5.60
  -3  -2  -5   85.99    5.60
   3  -2   5   72.89    5.70
  -3   2  -5   77.39    5.70
  -3   2  -5   73.99    5.80
   3   2   5   69.19    5.40
   3   2   5   76.99    5.50
   4  -2   5   -0.20    1.20
  -4  -2  -5    1.30    1.20
   4  -2   5    2.70    1.80
  -4  -2  -5   -0.60    0.80
   4   2   5    0.80    1.60
  -4   2  -5   -2.70    1.20
  -4   2  -5    1.20    1.40
   4   2   5    0.60    1.40
  -5  -2  -5  701.63   22.50
  -5  -2  -5  700.93   22.70
   5  -2   5  735.13   24.10
   5  -2   5  718.83   22.90
  -5   2  -5  746.13   24.50
  -5   2  -5  714.73   24.30
   5   2   5  739.53   24.30
   5   2   5  729.73   24.30
  -6  -2  -5    2.30    1.80
  -6  -2  -5   -0.10    1.30
   6  -2   5   -2.00    1.60
   6  -2   5    1.90    1.60
   6   2   5    3.40    2.20
  -6   2  -5   -1.30    1.70
   6   2   5   -1.80    1.40
  -6   2  -5    0.00    1.70
  -7  -2  -5   11.70    3.10
  -7  -2  -5    6.70    2.60
   7  -2   5   13.20    3.60
   7  -2   5   14.00    3.20
  -7   2  -5   10.40    3.20
   7   2   5    7.70    3.10
  -7   2  -5   10.20    3.40
   7   2   5    6.60    3.20
   8  -2   5    0.00    2.10
   8  -2   5   -1.30    1.80
  -8  -2  -5    0.50    2.10
  -8  -2  -5   -0.40    1.90
  -8   2  -5    2.60    2.70
   8   2   5    2.00    2.40
  -8   2  -5   -1.60    1.90
   8   2   5   -0.30    2.80
  -9  -2  -5   31.00    5.70
   9  -2   5   34.00    5.80
  -9  -2  -5   30.90    5.80
   9  -2   5   28.00    5.10
   9   2   5   43.80    7.20
  -9   2  -5   32.20    6.40
  -9   2  -5   35.30    6.50
   9   2   5   17.70    4.90
  10  -2   5   54.09    7.40
 -10  -2  -5   43.90    6.80
  10  -2   5   64.09    8.50
 -10  -2  -5   47.90    7.10
  10   2   5   56.99    8.60
 -10   2  -5   56.49    8.40
  11  -2   5   65.29    9.10
 -11  -2  -5   60.59    8.80
  11  -2   5   68.19    7.90
 -11  -2  -5   76.19    8.40
  11   2   5   78.39   10.60
  11   2   5   75.69   10.20
 -11   2  -5   58.19    9.10
 -11   2  -5   73.59   10.20
 -12  -2  -5   66.49    9.30
  12  -2   5   52.39    8.20
  12  -2   5   67.19    9.30
 -12  -2  -5   74.89    9.70
  12   2   5   71.49   10.80
 -12   2  -5   81.29   11.10
 -12   2  -5   69.49   10.30
  12   2   5   68.49   10.40
 -13  -2  -5   36.10    7.30
 -13  -2  -5   44.50   11.60
  13  -2   5   41.00    7.90
 -13   2  -5   32.70    7.70
  13   2   5   34.90    7.80
  13   2   5   52.89    9.30
 -13   2  -5   35.00    8.90
  14  -2   5   -4.10    4.60
  14  -2   5   -3.10    4.10
 -14  -2  -5    8.00    6.60
  14   2   5    4.90    5.00
 -14   2  -5    1.20    4.90
 -14   2  -5    3.40    5.20
  14   2   5   -6.60    4.70
 -15  -2  -5    4.20    5.70
  15  -2   5   -6.90    5.40
  15  -2   5   -1.10    4.90
 -15  -2  -5    4.00    6.30
 -15   2  -5    6.60    5.20
  15   2   5   -8.00    4.80
 -15  -3   5    0.80    6.80
  15  -3  -5    4.20    3.90
 -15  -3   5    9.20    6.40
  15  -3  -5    1.30    4.70
 -15  -3   5    0.70    3.80
 -15   3   5    1.80    6.70
 -15   3   5    8.40    5.40
  15   3  -5    3.00    6.20
 -14  -3   5    4.70    4.40
  14  -3  -5   -5.50    3.90
 -14  -3   5    1.30    7.90
  14  -3  -5   -2.70    3.20
 -14  -3   5   -1.80    3.20
 -14   3   5    4.60    5.40
  14   3  -5   -2.00    4.10
 -14   3   5   -3.40    4.20
  14   3  -5    4.00    6.00
  13  -3  -5    3.00    2.80
 -13  -3   5   -2.20    3.40
 -13  -3   5    9.90    5.10
  13  -3  -5   -0.30    3.50
 -13  -3   5    1.20    2.70
 -13   3   5   -2.90    3.50
  13   3  -5    3.50    4.70
 -13   3   5   -5.20    4.00
  13   3  -5    3.90    4.30
 -12  -3   5    4.10    3.60
 -12  -3   5   -3.40    5.90
 -12  -3   5    6.10    3.70
  12  -3  -5   -1.30    2.60
  12  -3  -5    3.90    2.60
 -12   3   5    4.40    3.40
  12   3  -5    0.20    3.10
  12   3  -5    4.10    3.90
 -12   3   5   12.60    4.60
  11  -3  -5    0.80    2.20
 -11  -3   5    0.30    3.00
 -11  -3   5    3.00    2.60
 -11  -3   5   -1.50    2.70
  11  -3  -5    6.10    2.70
 -11   3   5    3.80    3.70
  11   3  -5    7.60    3.50
  11   3  -5    1.30    3.60
 -11   3   5    0.70    2.80
  10  -3  -5  116.19    6.90
  10  -3  -5  117.69    7.40
 -10  -3   5  131.29   10.30
 -10  -3   5   98.89   10.00
 -10  -3   5  115.79    9.70
 -10   3   5  112.59    9.30
  10   3  -5   92.49    9.40
 -10   3   5  120.99   11.30
  10   3  -5  127.09   11.00
  -9  -3   5  239.48   14.00
  -9  -3   5  241.48   13.90
  -9  -3   5  262.87   14.60
   9  -3  -5  256.47    9.90
   9  -3  -5  241.18   10.20
   9   3  -5  234.78   14.40
  -9   3   5  240.98   13.00
  -9   3   5  221.28   12.70
   9   3  -5  262.37   14.80
   8  -3  -5   27.60    3.10
  -8  -3   5   29.30    5.40
  -8  -3   5   27.10    5.00
  -8  -3   5   26.70    5.00
   8  -3  -5   32.70    3.00
   8   3  -5   40.90    6.40
  -8   3   5   33.10    5.00
   8   3  -5   23.90    5.10
  -8   3   5   25.00    4.60
   7  -3  -5  276.87    8.60
  -7  -3   5  298.07   14.40
  -7  -3   5  260.57   14.00
   7  -3  -5  286.77    8.90
  -7  -3   5  288.07   14.00
  -7   3   5  263.57   12.40
   7   3  -5  285.27   14.60
  -7   3   5  286.07   12.70
   7   3  -5  292.57   14.90
   7   3  -5  278.07   12.70
  -6  -3   5    3.40    2.30
  -6  -3   5    4.60    2.20
  -6  -3   5    4.70    2.50
   6   3  -5    9.60    2.80
   6   3  -5    5.50    2.60
  -6   3   5    9.20    2.40
   6   3  -5    5.20    2.70
  -6   3   5    5.90    2.20
  -5  -3   5   97.79    7.20
  -5  -3   5   89.69    6.80
  -5  -3   5  100.19    7.80
  -5   3   5  103.99    6.40
   5   3  -5   96.59    7.10
   5   3  -5   97.59    7.60
  -5   3   5  103.89    6.10
   5   3  -5   92.79    7.30
  -5   3   5   95.19    5.80
  -4  -3   5   31.40    4.40
  -4  -3   5   27.00    4.10
  -4  -3   5   22.60    4.20
   4   3  -5   27.30    4.50
   4   3  -5   31.90    5.00
  -4   3   5   30.70    3.00
  -4   3   5   22.50    3.40
   4   3  -5   27.50    4.40
  -4   3   5   28.00    2.90
  -3  -3   5  355.76   13.80
  -3   3   5  358.26   13.10
  -3   3   5  346.07   11.50
  -3   3   5  307.87   12.70
   3   3  -5  360.76   15.20
   3   3  -5  361.76   14.60
   3   3  -5  362.96   14.40
  -2  -3   5  126.99    7.30
  -2  -3   5  139.99    7.40
  -2   3   5  132.59    5.70
   2   3  -5  121.89    8.30
  -2   3   5  135.49    5.50
   2   3  -5  125.59    7.60
   2   3  -5  133.59    7.90
  -2   3   5  143.39    7.30
  -1  -3   5   83.39    6.10
  -1  -3   5   65.69    4.90
  -1   3   5   75.19    3.90
   1   3  -5   65.89    5.40
  -1   3   5   73.79    5.10
  -1   3   5   74.89    4.00
   1   3  -5   61.09    5.20
   1   3  -5   69.09    6.10
   0  -3   5  331.77   12.50
   0  -3  -5  336.77   13.40
   0   3   5  341.57   12.70
   0   3   5  344.47   11.00
   0   3  -5  331.57   13.00
   0   3  -5  338.37   13.30
   0   3   5  344.67   10.90
   0   3  -5  333.57   14.80
  -1  -3  -5  974.10   28.60
   1  -3   5  848.02   32.90
   1  -3   5  913.31   26.30
   1   3   5  985.90   25.30
   1   3   5  931.71   25.30
  -1   3  -5  921.21   27.20
   1   3   5  989.30   27.20
  -1   3  -5  938.21   27.70
   2  -3   5  160.98    9.60
  -2  -3  -5  157.08    8.90
   2  -3   5  159.38    7.80
   2   3   5  171.98    7.70
   2   3   5  163.28    7.80
  -2   3  -5  161.58    8.50
  -2   3  -5  163.88    8.90
   3  -3   5  648.54   20.80
  -3  -3  -5  644.44   17.00
  -3  -3  -5  647.54   17.10
  -3  -3  -5  654.43   22.50
   3  -3   5  653.43   20.00
   3   3   5  621.54   20.20
  -3   3  -5  680.43   21.50
   3   3   5  648.34   20.60
  -3   3  -5  645.64   21.70
  -4  -3  -5  104.79    7.60
   4  -3   5  118.99    7.40
   4  -3   5  108.09    6.40
  -4  -3  -5  115.49    5.80
   4   3   5  100.09    7.00
  -4   3  -5  114.59    7.80
   4   3   5  111.99    7.30
  -4   3  -5  111.29    7.50
  -5  -3  -5   73.29    5.00
  -5  -3  -5   70.89    5.10
  -5  -3  -5   78.39    6.70
   5  -3   5   67.29    5.20
   5  -3   5   69.29    5.90
   5   3   5   66.09    6.10
  -5   3  -5   68.39    6.30
  -5   3  -5   58.79    6.00
   5   3   5   59.99    5.90
  -6  -3  -5   73.29    5.70
  -6  -3  -5   77.49    7.00
   6  -3   5   70.89    5.60
  -6  -3  -5   65.09    5.30
   6  -3   5   74.09    6.50
   6   3   5   81.49    7.20
  -6   3  -5   64.09    6.60
   6   3   5   82.89    7.30
  -6   3  -5   66.59    6.50
   7  -3   5  157.58    8.80
   7  -3   5  155.28    9.60
  -7  -3  -5  145.49    8.70
  -7  -3  -5  128.99    8.30
  -7  -3  -5  137.39    9.70
  -7   3  -5  131.49    9.60
  -7   3  -5  117.49    9.40
   7   3   5  156.38   10.40
   7   3   5  143.29   10.30
  -8  -3  -5  115.69    8.30
  -8  -3  -5  102.39    7.90
   8  -3   5  111.69    8.50
   8  -3   5  108.19    7.90
  -8  -3  -5  111.79    9.00
   8   3   5  120.79    9.80
   8   3   5  120.19   10.00
  -8   3  -5  109.69    9.50
  -9  -3  -5   65.49   10.70
  -9  -3  -5   65.09    6.90
   9  -3   5   59.39    6.90
   9  -3   5   67.19    6.50
  -9  -3  -5   65.09    6.80
  -9   3  -5   58.79    8.20
   9   3   5   61.69    8.60
   9   3   5   56.39    8.20
  -9   3  -5   45.60    7.50
 -10  -3  -5   14.80    4.50
  10  -3   5   20.30    4.80
 -10  -3  -5   15.40    4.50
  10  -3   5   20.10    4.70
 -10  -3  -5   18.20    4.80
  10   3   5   33.20    6.90
 -10   3  -5   14.70    5.00
  10   3   5   23.80    5.90
 -10   3  -5   11.60    4.60
  11  -3   5   -2.60    2.90
 -11  -3  -5   -4.10    2.70
 -11  -3  -5    2.20    2.00
 -11  -3  -5   11.10    4.20
  11  -3   5    1.60    3.30
  11   3   5    1.20    4.30
 -11   3  -5    4.90    3.90
  11   3   5    0.40    3.70
 -11   3  -5    2.80    3.90
  12  -3   5    3.30    3.30
 -12  -3  -5   -4.60    3.50
 -12  -3  -5   -1.70    3.20
 -12  -3  -5   -0.50    2.10
  12  -3   5    5.90    3.80
 -12   3  -5    2.10    4.30
  12   3   5    3.00    4.60
  12   3   5   -4.00    3.60
 -12   3  -5    4.00    4.20
  13  -3   5   -3.50    3.40
 -13  -3  -5    2.70    3.90
 -13  -3  -5   -2.50    2.90
  13   3   5   -9.90    4.10
 -13   3  -5    3.20    4.30
  13   3   5    6.80    6.70
 -14  -3  -5    9.70    5.60
  14  -3   5   13.80    5.60
 -14  -3  -5   28.10    7.70
 -14  -3  -5   15.90    6.30
 -14   3  -5   13.30    6.70
  14   3   5   -2.20    6.60
  14   3   5   21.60    7.00
 -14   3  -5   11.50    6.40
 -15  -3  -5    3.60    6.40
  15  -3   5   -4.50    5.10
  15  -3   5   -2.00    5.70
 -15  -3  -5   -1.40    4.10
  15   3   5   -3.20    5.50
 -15   3  -5    0.60    6.00
 -15  -4   5   -2.80    4.40
 -15  -4   5   -6.90    6.90
  15  -4  -5   -5.20    3.00
 -15  -4   5    1.30    5.80
  15  -4  -5   -0.50    3.40
 -15   4   5    2.20    5.60
 -15   4   5   -4.70    6.40
  15   4  -5   -0.10    5.50
 -14  -4   5    0.60    5.00
  14  -4  -5   -3.70    2.60
 -14  -4   5    1.40    6.30
 -14  -4   5    1.60    3.70
 -14   4   5    7.90    6.00
 -14   4   5   -4.90    4.40
 -13  -4   5    4.00    4.20
 -13  -4   5    6.70    5.70
  13  -4  -5    0.10    1.90
  13  -4  -5    5.50    2.40
 -13  -4   5    3.10    3.80
  13   4  -5    0.50    4.30
 -13   4   5    3.20    5.20
  13   4  -5    4.50    5.50
 -13   4   5    7.50    4.30
  12  -4  -5   12.90    2.00
 -12  -4   5   15.30    5.30
 -12  -4   5    9.90    4.40
 -12   4   5    1.30    4.10
  12   4  -5    8.90    5.10
  12   4  -5   15.00    5.10
 -12   4   5   13.80    5.30
 -11  -4   5    0.40    2.80
 -11  -4   5    4.70    3.40
 -11  -4   5   -5.30    3.50
 -11   4   5   -1.00    3.50
  11   4  -5    6.90    3.90
 -11   4   5   -8.30    2.90
  11   4  -5    5.30    4.30
 -10  -4   5    5.90    4.10
 -10  -4   5    1.30    2.50
 -10  -4   5    7.40    3.70
 -10   4   5   -0.70    3.40
  10   4  -5    6.50    3.90
  10   4  -5   -0.80    3.20
 -10   4   5    4.20    2.90
  -9  -4   5    2.00    3.10
  -9  -4   5   -3.10    2.30
  -9  -4   5   -0.60    2.20
   9   4  -5    5.20    2.90
   9   4  -5    1.20    3.20
  -9   4   5    1.80    2.60
  -9   4   5   -0.30    2.20
  -8  -4   5    8.50    3.90
  -8  -4   5   11.50    3.70
  -8  -4   5    9.50    3.50
   8   4  -5    9.80    3.80
   8   4  -5    6.70    2.90
  -8   4   5   12.30    3.60
   8   4  -5   10.90    3.20
  -8   4   5   14.00    3.70
  -7  -4   5   13.50    3.90
  -7  -4   5   18.50    4.10
  -7  -4   5   16.50    4.40
   7   4  -5   21.80    4.50
  -7   4   5   21.50    3.80
   7   4  -5   15.60    5.30
   7   4  -5   20.80    4.60
  -7   4   5   23.00    4.10
  -6  -4   5   43.20    4.90
  -6  -4   5   39.40    5.70
  -6  -4   5   33.40    6.20
  -6   4   5   44.40    5.20
  -6   4   5   39.80    4.30
  -6   4   5   40.60    4.30
   6   4  -5   41.40    6.00
   6   4  -5   38.10    6.00
   6   4  -5   46.30    6.40
  -5  -4   5    8.80    3.30
  -5  -4   5   13.30    3.10
  -5  -4   5   13.10    3.30
  -5   4   5   10.20    2.30
   5   4  -5   13.90    3.70
   5   4  -5   13.90    3.80
   5   4  -5   12.60    3.30
  -5   4   5   11.20    2.90
  -5   4   5   15.80    3.50
  -4  -4   5    9.20    2.80
  -4  -4   5    7.00    2.40
  -4  -4   5   11.00    2.90
   4   4  -5   13.50    3.50
   4   4  -5   15.10    3.90
   4   4  -5    8.00    2.80
  -4   4   5   15.60    3.40
  -4   4   5   17.00    2.30
  -4   4   5   13.10    2.20
  -3  -4   5   11.20    2.50
  -3  -4   5    8.70    2.50
   3   4  -5    9.20    2.90
   3   4  -5    8.90    2.80
  -3   4   5    8.30    1.50
  -3   4   5   10.00    1.70
   3   4  -5    7.20    3.00
  -3   4   5   11.00    2.90
  -2  -4   5  157.18    8.00
  -2   4   5  165.08    9.30
  -2   4   5  154.38    5.80
   2   4  -5  158.68    9.00
   2   4  -5  161.18   10.70
  -2   4   5  148.69    5.50
   2   4  -5  162.48    9.30
  -1  -4   5  116.09    6.50
   1  -4  -5  100.39    7.50
  -1  -4   5  119.19    6.50
  -1   4   5  114.69    7.70
   1   4  -5  128.39    7.90
  -1   4   5  120.99    4.90
   1   4  -5  118.79    7.50
  -1   4   5  123.29    4.90
   1   4  -5  118.89    9.20
   0  -4  -5   17.20    3.90
   0  -4   5   17.30    2.70
   0  -4   5   22.00    3.10
   0   4   5   21.90    2.20
   0   4  -5   21.30    3.70
   0   4  -5   16.60    3.20
   0   4   5   23.80    4.40
   0   4  -5   16.90    4.20
   0   4   5   20.20    2.20
   1  -4   5    0.90    1.10
   1  -4   5    0.60    1.20
  -1  -4  -5   -0.30    1.40
   1   4   5    1.50    1.00
  -1   4  -5    2.60    1.40
  -1   4  -5    4.80    2.40
  -1   4  -5   -1.00    1.20
   1   4   5    1.50    1.50
   2  -4   5   42.50    3.60
   2  -4   5   43.80    3.90
  -2  -4  -5   48.20    5.40
   2   4   5   42.30    4.60
  -2   4  -5   43.10    4.50
  -2   4  -5   41.80    4.70
   2   4   5   45.10    4.00
   2   4   5   39.80    3.60
   3  -4   5  164.38    8.10
   3  -4   5  165.78    7.70
  -3  -4  -5  167.68   10.70
   3   4   5  170.08    8.50
  -3   4  -5  171.28    9.20
   3   4   5  168.28    8.50
  -3   4  -5  167.58    9.60
   4  -4   5  279.97   11.60
  -4  -4  -5  275.87   14.60
   4  -4   5  287.17   10.90
  -4   4  -5  287.87   12.90
   4   4   5  264.97   12.20
  -4   4  -5  284.97   13.40
   4   4   5  303.97   12.80
   5  -4   5   68.19    5.10
   5  -4   5   74.59    5.60
  -5  -4  -5   70.89    3.50
  -5  -4  -5   69.19    3.40
  -5  -4  -5   71.99    7.30
   5   4   5   71.39    6.50
   5   4   5   76.29    6.70
  -5   4  -5   72.99    6.60
  -5   4  -5   62.69    6.50
   6  -4   5   30.50    4.40
  -6  -4  -5   25.90    3.00
   6  -4   5   33.20    4.20
  -6  -4  -5   27.20    3.20
  -6  -4  -5   36.70    6.30
  -6   4  -5   27.90    5.30
  -6   4  -5   18.40    4.30
   6   4   5   26.10    4.90
   6   4   5   27.60    5.00
   7  -4   5  170.38    9.50
   7  -4   5  157.58    8.50
  -7  -4  -5  151.68    8.10
  -7  -4  -5  152.18    8.00
  -7  -4  -5  155.98   11.60
   7   4   5  144.89   10.70
  -7   4  -5  174.08   11.20
   7   4   5  158.48   10.90
  -7   4  -5  162.68   11.10
   8  -4   5    5.80    2.70
  -8  -4  -5    5.40    2.60
  -8  -4  -5    6.10    2.70
   8  -4   5    7.00    2.40
  -8  -4  -5    3.90    2.50
  -8   4  -5    3.00    2.90
  -8   4  -5    2.40    3.40
   8   4   5    8.20    3.80
   8   4   5    7.70    3.40
   9  -4   5   10.50    3.10
   9  -4   5    8.70    3.30
  -9  -4  -5   25.50    5.80
  -9  -4  -5   19.70    4.20
  -9  -4  -5   19.70    4.30
   9   4   5   16.00    5.30
  -9   4  -5   19.80    5.50
 -10  -4  -5   -3.60    2.60
  10  -4   5   -1.60    2.60
 -10  -4  -5    0.00    2.80
  10  -4   5    4.80    2.80
 -10  -4  -5    0.80    2.40
  10   4   5    1.90    3.60
  10   4   5   -1.90    3.40
 -10   4  -5    5.50    3.60
 -10   4  -5   -0.10    3.60
  11  -4   5   -0.50    2.70
 -11  -4  -5    1.80    3.50
 -11  -4  -5   -2.80    2.90
  11  -4   5    2.60    4.80
 -11  -4  -5   -3.10    3.10
 -11   4  -5   -2.50    3.80
  11   4   5   -1.10    3.70
 -11   4  -5    4.60    4.10
  11   4   5   -4.30    4.50
 -12  -4  -5   42.20    7.00
 -12  -4  -5   39.00    7.30
  12  -4   5   42.60    6.80
  12  -4   5   32.80    6.40
 -12  -4  -5   37.70    7.90
 -12   4  -5   25.90    7.00
  12   4   5   37.10    8.50
 -12   4  -5   52.89    9.40
  12   4   5   39.70    9.30
 -13  -4  -5   38.20    8.80
 -13  -4  -5   14.50    5.70
  13  -4   5   29.30    5.90
  13  -4   5   20.50    5.30
 -13  -4  -5    5.40    5.60
 -13   4  -5   25.20    7.30
 -13   4  -5    8.90    6.30
  13   4   5   25.00    7.40
  13   4   5   18.20    6.80
 -14  -4  -5   10.80    6.40
  14  -4   5    0.90    4.60
 -14  -4  -5    9.60    5.10
 -14  -4  -5   -3.50    4.90
  14   4   5   10.20    6.40
 -14   4  -5    6.50    6.30
 -14   4  -5    4.70    7.20
 -13  -5   5   12.40    6.20
 -13  -5   5    1.00    4.70
 -13  -5   5    3.50    4.90
 -13   5   5    5.40    4.80
  13   5  -5   -2.80    6.50
 -13   5   5    5.20    5.70
 -12  -5   5   -0.40    3.40
 -12  -5   5   -1.80    3.90
  12   5  -5   -6.00    4.60
 -12   5   5   -2.20    4.40
 -12   5   5    4.00    4.00
  12   5  -5    5.10    6.00
 -11  -5   5    2.60    3.70
 -11  -5   5   -1.10    3.80
 -11  -5   5    4.70    4.70
 -11   5   5    1.00    3.50
 -11   5   5    0.50    4.40
  11   5  -5    0.10    4.90
  11   5  -5   -3.90    4.10
 -10  -5   5   10.00    4.20
 -10  -5   5   15.00    4.90
 -10  -5   5    8.40    3.80
  10   5  -5   17.30    5.60
  10   5  -5    5.60    4.20
 -10   5   5   10.80    4.00
  -9  -5   5   -0.30    2.50
  -9  -5   5   -2.50    3.30
  -9  -5   5   -0.70    2.90
  -9   5   5   -6.00    2.40
   9   5  -5    0.10    3.20
  -9   5   5    1.00    2.70
   9   5  -5   -0.90    3.10
  -8  -5   5   21.30    4.40
  -8  -5   5   24.60    5.10
  -8  -5   5   20.90    5.80
   8   5  -5   20.90    5.30
   8   5  -5   17.50    4.30
  -8   5   5   24.20    4.50
   8   5  -5   22.30    5.30
  -8   5   5   21.40    5.30
  -8   5   5   26.70    4.60
  -7  -5   5   57.59    7.10
  -7  -5   5   57.69    6.10
  -7  -5   5   37.70   10.30
  -7   5   5   50.19    7.50
   7   5  -5   50.19    7.40
   7   5  -5   61.29    8.30
   7   5  -5   61.09    8.60
  -7   5   5   70.09    5.90
  -7   5   5   52.69    5.20
  -6  -5   5  102.49    7.20
  -6  -5   5  104.09    7.60
  -6  -5   5   93.39    9.60
   6   5  -5  110.39    9.50
  -6   5   5  110.79    9.20
  -6   5   5  105.39    6.50
   6   5  -5   96.49    8.60
  -6   5   5   97.89    6.40
   6   5  -5  108.19    9.30
  -5  -5   5   22.30    3.70
  -5  -5   5   25.10    4.10
  -5  -5   5   27.40    6.20
  -5   5   5   26.60    4.50
   5   5  -5   22.80    5.40
  -5   5   5   29.50    3.30
   5   5  -5   27.70    5.00
   5   5  -5   21.10    4.80
  -5   5   5   23.00    4.90
  -4  -5   5   72.89    6.60
  -4  -5   5   61.19    5.20
  -4   5   5   57.89    6.40
   4   5  -5   63.49    6.70
   4   5  -5   58.79    6.30
  -4   5   5   61.29    4.00
  -4   5   5   59.59    4.10
   4   5  -5   66.19    9.10
  -3  -5   5   -0.90    1.40
  -3  -5   5    2.90    1.40
  -3   5   5    0.90    0.90
  -3   5   5   -1.50    0.70
   3   5  -5   -0.50    2.00
   3   5  -5   -2.20    1.80
   3   5  -5    0.20    1.80
  -3   5   5    2.10    2.10
  -2  -5   5  118.29    5.90
  -2  -5   5  113.39    5.80
  -2   5   5  106.39    8.50
   2   5  -5  119.19   10.40
   2   5  -5  114.49    8.00
  -2   5   5  120.49    4.40
   2   5  -5   96.89    7.70
  -2   5   5  120.69    4.30
  -1  -5   5  617.04   17.30
   1   5  -5  639.34   22.20
  -1   5   5  634.04   16.10
   1   5  -5  615.94   21.60
  -1   5   5  652.13   23.90
  -1   5   5  622.44   16.20
   1   5  -5  592.04   26.30
   0  -5  -5  563.34   22.50
   0  -5   5  553.84   14.80
   0  -5   5  539.35   14.80
   0   5  -5  514.95   23.70
   0   5   5  538.45   21.50
   0   5  -5  561.94   19.70
   0   5  -5  579.34   20.30
   0   5   5  553.14   15.40
  -1  -5  -5  154.08   10.70
   1  -5   5  133.49    4.60
   1  -5   5  136.49    4.60
  -1   5  -5  148.79   11.50
  -1   5  -5  141.49    8.60
  -1   5  -5  133.69    8.30
   1   5   5  143.89    9.70
   1   5   5  136.39    6.20
  -2  -5  -5  203.08   12.80
   2   5   5  192.58   11.30
  -2   5  -5  186.48    9.90
  -2   5  -5  170.58   12.70
  -2   5  -5  173.48   10.00
   2   5   5  185.58    8.50
   3  -5   5   37.70    2.00
   3  -5   5   32.70    2.00
   3   5   5   33.20    4.50
  -3   5  -5   37.30    5.50
  -3   5  -5   45.40    5.10
   3   5   5   32.20    4.50
  -4  -5  -5    1.00    1.70
   4  -5   5    1.00    0.90
   4  -5   5    0.00    0.80
   4   5   5   -1.00    1.80
  -4   5  -5    2.10    2.00
   4   5   5   -2.20    1.90
  -4   5  -5   -2.40    1.70
   5  -5   5   19.50    2.40
  -5  -5  -5   14.50    4.60
  -5   5  -5   24.80    4.70
   5   5   5   17.30    4.20
   5   5   5   21.60    4.30
  -5   5  -5   16.80    4.10
  -6  -5  -5  124.09   10.90
   6  -5   5  117.29    5.80
   6  -5   5  125.59    5.80
   6   5   5  120.39    9.20
   6   5   5  107.99    8.80
  -6   5  -5  134.19    9.80
  -6   5  -5  125.99    9.50
  -7  -5  -5   -0.70    2.10
   7  -5   5    1.70    1.60
   7  -5   5    0.90    1.50
   7   5   5    5.90    3.40
   7   5   5    4.60    3.20
  -7   5  -5    0.50    2.90
  -7   5  -5    4.40    2.90
   8  -5   5   14.30    3.00
  -8  -5  -5   19.00    5.40
   8  -5   5   22.30    5.20
  -8   5  -5   12.50    4.50
   8   5   5   13.70    4.80
  -8   5  -5   19.10    5.10
   8   5   5   12.40    4.60
   9  -5   5   -3.00    1.90
   9  -5   5    2.20    2.10
  -9  -5  -5   -2.40    2.70
  -9  -5  -5    0.20    2.00
  -9  -5  -5   -3.00    1.90
  -9   5  -5    1.60    3.70
   9   5   5    5.50    3.80
   9   5   5   -4.30    3.60
  -9   5  -5    2.60    3.70
 -10  -5  -5   14.90    3.70
 -10  -5  -5   11.40    3.70
  10  -5   5   12.60    3.40
  10  -5   5   13.80    3.20
 -10  -5  -5   15.30    5.20
  10   5   5    8.90    5.00
  10   5   5   10.40    5.30
 -10   5  -5   12.50    5.40
 -10   5  -5   18.30    5.70
 -11  -5  -5    8.40    4.10
  11  -5   5   13.60    3.90
  11  -5   5   16.30    4.10
 -11  -5  -5   20.90    4.80
 -11  -5  -5   13.10    4.00
  11   5   5   22.60    6.40
  11   5   5   13.60    6.60
 -11   5  -5   12.80    6.00
 -11   5  -5   19.20    5.80
  12  -5   5   16.10    4.20
 -12  -5  -5    3.20    7.50
 -12  -5  -5    4.10    4.30
  12  -5   5   14.80    4.10
 -12  -5  -5    5.30    4.00
  12   5   5    8.40    6.50
  12   5   5   10.80    6.00
 -12   5  -5    0.50    5.30
  13  -5   5    1.60    4.00
  13  -5   5   10.50    4.50
 -13  -5  -5    9.60    4.60
 -13  -5  -5    5.10    5.10
 -13  -5  -5    4.60    4.40
  13   5   5   13.30    8.40
 -13   5  -5   15.10    7.70
 -13   5  -5    6.90    6.30
  13   5   5    5.70    7.90
 -12  -6   5    3.40   11.00
 -12  -6   5    5.70    5.90
 -12   6   5    0.10    4.90
  12   6  -5   11.90    7.00
 -12   6   5   13.00    5.40
 -12   6   5    7.70    6.10
 -11  -6   5   -1.70    3.50
 -11  -6   5    1.60    5.10
 -11  -6   5    0.90    4.80
 -11   6   5    7.40    4.80
  11   6  -5    1.10    4.80
 -11   6   5   -4.80    3.90
 -11   6   5    9.60    4.90
  11   6  -5    2.60    6.60
 -10  -6   5    5.40    4.40
 -10  -6   5    1.20    3.10
 -10  -6   5   -5.10    4.00
 -10   6   5    7.20    4.20
  10   6  -5   -1.20    4.10
  10   6  -5   -7.10    5.00
 -10   6   5    1.30    3.50
 -10   6   5   -6.60    4.10
  -9  -6   5    1.50    3.50
  -9  -6   5   -0.40    3.90
   9   6  -5   -1.20    4.70
  -9   6   5    5.00    3.30
   9   6  -5   -0.30    4.20
   9   6  -5    4.00    4.00
  -9   6   5    4.60    3.70
  -9   6   5    6.30    3.60
  -8  -6   5    0.60    4.10
  -8  -6   5   -1.90    2.90
  -8  -6   5    0.80    2.20
  -8   6   5    3.40    2.50
   8   6  -5   -2.80    2.60
  -8   6   5    1.70    2.60
  -8   6   5    3.20    3.40
   8   6  -5   -3.30    3.20
   8   6  -5    8.10    4.80
  -7  -6   5   42.80    5.50
  -7  -6   5   63.39   10.50
  -7  -6   5   38.00    4.80
  -7   6   5   43.40    5.30
  -7   6   5   43.70    5.50
   7   6  -5   36.50    6.50
   7   6  -5   34.50    6.80
  -7   6   5   46.60    7.30
  -6  -6   5   24.20    4.30
  -6  -6   5   19.70    3.50
  -6  -6   5   22.10    6.20
  -6   6   5   22.30    5.10
   6   6  -5   24.10    5.90
  -6   6   5   16.30    3.20
  -6   6   5   21.80    3.50
  -5  -6   5    2.70    1.60
  -5  -6   5    2.50    1.70
   5   6  -5    0.50    2.60
  -5   6   5    2.30    1.80
  -5   6   5    7.80    3.60
   5   6  -5    6.70    3.50
   5   6  -5    0.20    3.10
  -5   6   5    5.40    2.10
  -4   6   5    4.50    1.50
   4   6  -5    9.70    4.10
  -4   6   5    2.90    3.10
   4   6  -5    4.30    3.30
  -4   6   5    6.10    1.60
  -3   6   5   -0.20    0.80
   3   6  -5    2.40    2.50
  -3   6   5    3.80    2.40
   3   6  -5    0.40    2.30
   3   6  -5   -0.30    2.50
   2   6  -5   11.60    3.40
  -2   6   5    8.30    3.80
   2   6  -5    5.60    3.90
   2   6  -5   16.20    4.00
   1   6  -5   -3.20    2.20
   1   6  -5    2.20    2.30
  -1   6   5    2.10    0.90
  -1   6   5    2.10    1.00
  -1   6   5   -0.80    2.00
   1   6  -5    0.60    2.20
   0   6  -5    3.60    3.50
   0   6  -5    4.70    2.50
   0   6   5    2.90    1.40
   0   6  -5    3.10    2.50
   0   6   5    7.00    3.60
   0   6   5    5.70    1.40
  -1  -6  -5  188.18   13.20
   1   6   5  196.98   12.70
   1   6   5  179.28    7.80
   1   6   5  179.28    7.60
  -1   6  -5  184.28   10.70
  -1   6  -5  180.18   10.20
  -1   6  -5  179.38   14.10
  -2  -6  -5   62.69    9.60
   2   6   5   52.99    4.50
   2   6   5   38.80    6.10
  -2   6  -5   58.89    5.80
  -2   6  -5   50.59    6.50
   2   6   5   43.80    4.50
  -3  -6  -5    0.00    2.90
   3   6   5    5.70    2.30
  -3   6  -5    0.00    2.10
  -3   6  -5    1.60    2.30
   3   6   5    0.20    2.50
  -4  -6  -5  124.79   11.90
  -4   6  -5  139.49    9.20
  -4   6  -5  144.89    9.90
   4   6   5  126.59    8.60
   4   6   5  153.28    9.20
   4   6   5  135.99   10.50
  -5  -6  -5    6.90    4.10
   5   6   5    0.30    2.70
  -5   6  -5    5.80    3.20
   5   6   5    6.40    3.00
  -6  -6  -5  115.09   11.50
   6   6   5  117.29    9.50
   6   6   5  107.99    9.40
  -6   6  -5  100.09    8.90
  -6   6  -5  121.19    9.40
  -7  -6  -5    5.20    3.70
  -7   6  -5    5.00    4.00
   7   6   5   -1.30    3.20
  -7   6  -5    9.20    4.00
   7   6   5   -1.80    3.50
  -8  -6  -5   10.90    5.50
   8   6   5   16.60    5.30
   8   6   5   16.10    5.30
  -8   6  -5    7.70    4.60
  -8   6  -5   22.20    5.50
  -9   6  -5   18.60    4.70
  -9   6  -5   16.20    5.40
   9   6   5   11.60    4.60
   9   6   5    2.70    4.70
 -10  -6  -5   -3.70    3.70
 -10   6  -5   -2.50    4.60
 -10   6  -5   -4.20    4.30
  10   6   5   -3.10    5.00
  10   6   5    1.30    4.10
 -11  -6  -5    1.10    5.20
  11   6   5   -1.90    5.20
 -11   6  -5    0.70    5.50
 -11   6  -5   -7.30    5.40
 -10  -7   5    2.70    6.40
 -10  -7   5    1.70    3.00
 -10  -7   5    2.20    3.60
  10   7  -5    2.30    5.90
 -10   7   5    5.10    5.30
 -10   7   5    5.30    5.10
  10   7  -5   -0.50    6.90
 -10   7   5   -3.20    4.10
  -9  -7   5   -4.80    2.10
  -9  -7   5    1.70    2.50
   9   7  -5    5.30    4.90
  -9   7   5    0.40    4.60
  -9   7   5    1.00    4.20
   9   7  -5    0.60    5.30
  -9   7   5    3.50    3.60
  -8  -7   5    7.10    5.40
   8   7  -5   16.50    5.80
  -8   7   5   16.00    6.30
   8   7  -5   43.20    8.70
  -8   7   5   25.70    5.10
  -8   7   5   18.90    4.60
   8   7  -5   23.20    6.10
   7   7  -5    4.10    4.70
   7   7  -5   11.60    4.80
   7   7  -5    1.80    4.30
  -7   7   5    5.70    4.40
  -7   7   5    6.30    2.90
   6   7  -5   -7.60    4.10
  -6   7   5    2.50    2.50
  -6   7   5    8.00    4.50
   6   7  -5    3.10    4.20
  -6   7   5    4.30    2.40
   6   7  -5   10.20    4.10
   5   7  -5   20.70    5.10
   5   7  -5    6.80    4.30
  -5   7   5   10.30    4.80
  -5   7   5   10.90    2.70
   5   7  -5   13.90    5.20
  -5   7   5    7.90    2.40
  -4   7   5    1.10    1.30
   4   7  -5   -3.10    3.00
   4   7  -5    5.20    3.70
  -4   7   5   -1.60    3.40
  -4   7   5    2.20    1.40
   4   7  -5    1.20    3.50
   3   7  -5   22.30    5.10
   3   7  -5   16.70    5.00
  -3   7   5   20.50    5.80
   3   7  -5   11.70    5.00
   2   7  -5  101.79    8.70
  -2   7   5  109.39   11.20
   2   7  -5  105.19   11.50
   1   7  -5   -0.50    3.00
   1   7  -5    4.90    2.80
  -1   7   5    1.20    2.80
  -1   7   5   -0.80    1.10
   1   7  -5    1.00    3.50
   0   7  -5  110.79    8.40
   0   7  -5  116.69   12.10
   0   7  -5  101.89    8.80
   0   7   5  112.49   10.80
   0   7   5  113.99    5.40
   0   7   5  111.59    5.30
  -1   7  -5   37.80    5.80
   1   7   5   38.50    7.60
   1   7   5   37.40    3.90
   1   7   5   24.30    3.70
  -1   7  -5   33.90    5.40
  -2  -7  -5  119.39   11.60
  -2   7  -5  107.19    8.80
  -2   7  -5  108.19    8.30
   2   7   5   91.19    9.70
   2   7   5  110.29    7.00
   2   7   5  107.59    6.90
  -3  -7  -5    7.20    4.30
  -3   7  -5    8.10    3.30
   3   7   5    4.00    2.70
   3   7   5   -0.90    3.20
  -3   7  -5    6.70    3.30
   3   7   5    6.90    3.10
  -4  -7  -5   -2.50    3.60
   4   7   5    5.90    3.20
  -4   7  -5    6.00    6.10
   4   7   5   -1.10    2.90
   4   7   5    3.00    3.80
  -4   7  -5   16.60    4.30
  -5  -7  -5   92.49   12.50
  -5   7  -5   93.59    8.60
  -5   7  -5   79.99    8.70
   5   7   5   83.39    8.10
   5   7   5   78.19    7.90
  -5   7  -5   91.09   12.60
  -6  -7  -5   13.10    6.20
  -6   7  -5    1.40    4.60
  -6   7  -5   17.10    5.10
   6   7   5   10.50    4.50
  -6   7  -5   16.90    5.60
  -7  -7  -5    5.50    5.00
   7   7   5   14.30    5.20
  -7   7  -5    9.40    4.90
  -7   7  -5   11.60    5.10
   7   7   5    5.80    4.60
  -8  -7  -5   51.19   15.10
   8   7   5   43.40    8.40
   8   7   5   46.90    8.10
  -8   7  -5   49.80    8.10
  -8   7  -5   31.40    7.50
  -9  -7  -5   -3.50    3.90
  -9   7  -5    0.80    5.40
   9   7   5    2.80    5.80
   9   7   5   10.50    6.30
  -9   7  -5    7.50    5.40
   6   8  -5    3.50    4.50
   6   8  -5    5.30    5.40
  -6   8   5    1.80    2.70
  -6   8   5   -1.10    2.70
  -5   8   5    5.50    5.80
  -5   8   5    7.70    2.60
   5   8  -5    1.30    4.70
   5   8  -5   -3.60    5.30
  -5   8   5    2.90    2.40
  -4   8   5   38.40    3.10
   4   8  -5   35.60    7.60
  -4   8   5   27.10    7.40
   4   8  -5   23.80    6.10
  -4   8   5   33.90    2.90
   3   8  -5    7.00    4.90
   3   8  -5   -2.70    4.80
  -3   8   5   -1.10    4.30
   3   8  -5    5.90    4.10
   2   8  -5    0.40    3.50
  -2   8   5   -5.00    3.80
   2   8  -5   -4.40    4.20
   2   8  -5    3.30    4.00
  -1   8   5    0.70    4.10
   1   8  -5   -0.40    4.00
   1   8  -5    5.60    4.40
   0   8  -5   -3.90    3.40
   0   8   5    2.80    2.00
   0   8   5    4.20    2.00
   0   8  -5   -4.90    3.80
   0   8  -5    6.40    6.00
  -1   8  -5   -3.50    4.30
   1   8   5    1.70    2.50
  -1   8  -5    2.00    4.20
  -1   8  -5    5.90    3.40
   1   8   5   10.50    5.40
   1   8   5    7.80    2.70
   2   8   5   60.09    6.00
  -2   8  -5   53.99    7.30
  -2   8  -5   58.89   11.80
   2   8   5   61.49    6.00
  -2   8  -5   72.59    8.80
   2   8   5   48.50    7.80
  -3   8  -5    8.80    4.60
   3   8   5    7.00    3.70
   3   8   5    4.10    4.60
   3   8   5    0.10    3.40
  -4  -8  -5   74.79   12.40
   4   8   5   87.79   12.40
   4   8   5   88.09    8.30
  -4   8  -5   87.49    9.70
   4   8   5   73.99    8.50
  -4   8  -5   68.39    8.40
  -5  -8  -5    3.00    5.30
   5   8   5    1.20    4.80
  -5   8  -5   11.40    5.10
   5   8   5    5.00    4.10
  -5   8  -5   -4.20    4.80
  -6  -8  -5    9.90    6.50
   6   8   5   18.50    6.50
  -6   8  -5   26.10    6.30
  -6   8  -5   28.50    6.70
   6   8   5   36.30    7.80
  16   0  -6    0.60    7.10
 -16   0   6   15.70    7.00
  16   0  -6   19.80    7.60
 -16   0   6    4.80    4.20
 -15   0   6   -1.00    5.40
 -15   0   6   -5.90    4.70
  15   0  -6    5.60    4.70
 -15   0   6   -5.60    2.50
 -14   0   6    4.50    2.70
 -14   0   6    3.90    4.40
  14   0  -6    2.60    3.90
 -14   0   6    2.50    4.40
  14   0  -6    5.40    5.10
 -13   0   6   -0.60    3.90
 -13   0   6   -0.30    4.20
  13   0  -6    2.30    3.50
  13   0  -6    3.40    3.90
 -13   0   6   -2.50    1.80
 -12   0   6  171.58   13.50
 -12   0   6  175.58   13.10
 -12   0   6  187.78   10.30
  12   0  -6  175.78   15.00
  12   0  -6  169.88   13.00
 -11   0   6   -1.40    1.20
 -11   0   6    2.80    2.80
  11   0  -6   -3.20    2.80
  11   0  -6   -3.80    2.30
 -11   0   6    0.80    2.80
 -10   0   6   -1.10    2.10
  10   0  -6    4.00    2.80
  10   0  -6    1.70    2.40
 -10   0   6    1.00    1.50
 -10   0   6   -0.10    2.80
   9   0  -6   -1.50    2.40
  -9   0   6    0.10    1.10
  -9   0   6   -0.30    1.90
   9   0  -6    4.30    2.70
   8   0  -6  281.97   13.70
  -8   0   6  277.37   14.30
   8   0  -6  276.37   14.00
  -8   0   6  276.87   14.20
  -7   0   6    0.60    0.90
   7   0  -6    0.20    1.60
  -7   0   6    0.40    1.80
   7   0  -6    0.80    1.70
  -7   0   6    2.60    1.80
  -6   0   6   20.50    2.20
   6   0  -6   18.10    3.60
   6   0  -6   14.90    3.20
  -6   0   6   15.00    3.50
  -6   0   6   17.10    3.50
   5   0  -6    0.40    1.20
  -5   0   6    1.30    0.70
  -5   0   6   -0.70    1.20
   5   0  -6    0.50    1.30
  -5   0   6   -1.50    1.30
  -4   0   6   37.90    5.00
   4   0  -6   14.40    2.90
  -4   0   6   23.80    3.80
   4   0  -6   26.70    4.10
   3   0  -6    3.50    1.60
   3   0  -6   -0.10    1.00
  -3   0   6    0.10    1.00
  -3   0   6   -1.00    0.80
  -2   0   6  662.23   20.60
   2   0  -6  646.94   19.80
  -2   0   6  621.04   20.00
   2   0  -6  639.04   20.20
  -1   0   6   -0.80    0.90
  -1   0   6    0.10    1.10
   1   0  -6    1.00    1.00
   1   0  -6    2.20    1.20
   0   0   6 1287.57   35.10
   0   0  -6 1287.87   35.00
   0   0  -6 1355.56   35.70
   0   0   6 1351.46   35.70
   1   0   6   -0.30    0.90
  -1   0  -6   -0.60    0.80
  -1   0  -6   -1.70    0.90
   1   0   6   -0.30    1.00
   2   0   6  227.78   10.50
  -2   0  -6  228.18   10.50
  -2   0  -6  238.78   10.40
   2   0   6  238.88   10.30
  -3   0  -6    1.10    1.30
  -3   0  -6    0.00    1.20
   3   0   6    2.50    1.80
   3   0   6    0.80    1.20
   4   0   6   14.70    3.00
  -4   0  -6   13.80    3.20
  -4   0  -6   14.50    3.20
   4   0   6   15.30    3.50
  -5   0  -6   -1.80    1.20
   5   0   6    4.20    2.00
  -5   0  -6   -1.70    1.50
   5   0   6    1.20    1.50
   6   0   6   89.29    7.30
  -6   0  -6   99.39    7.80
   6   0   6  100.69    7.90
  -6   0  -6   89.99    7.70
  -7   0  -6    2.60    2.10
   7   0   6    1.80    2.20
   7   0   6    1.20    1.90
  -7   0  -6    0.20    1.90
  -8   0  -6   21.50    4.70
   8   0   6   30.90    5.60
  -8   0  -6   25.40    5.30
   8   0   6   30.90    5.80
   9   0   6   -0.80    2.10
  -9   0  -6    1.60    2.50
   9   0   6   -0.60    2.50
  -9   0  -6   -2.50    2.50
  10   0   6   11.90    4.70
 -10   0  -6   17.30    5.20
  10   0   6    6.70    4.20
 -10   0  -6    5.40    3.40
  11   0   6    2.60    3.30
 -11   0  -6    2.50    3.20
 -11   0  -6    0.10    3.30
  11   0   6    3.20    3.70
  12   0   6  115.59   11.80
 -12   0  -6  136.99   12.30
  13   0   6   -6.50    3.80
 -13   0  -6   -3.30    3.40
 -13   0  -6   -1.40    3.90
  13   0   6   -1.80    4.50
  14   0   6   11.00    6.40
  14   0   6   18.40    6.20
 -14   0  -6   15.40    6.40
 -14   0  -6   15.50    6.70
 -15   0  -6    4.10    6.10
  15   0   6    2.60    5.50
  15   0   6   -2.00    6.00
  16  -1  -6   13.80    5.90
 -16  -1   6    4.10    5.40
 -16  -1   6    0.40    3.50
  16  -1  -6   17.80    7.20
 -16   1   6    1.10    6.40
  16   1  -6    3.40    5.90
 -15  -1   6    8.60    5.50
  15  -1  -6    1.60    5.20
 -15  -1   6    5.40    5.90
 -15  -1   6    3.50    3.70
  15  -1  -6    6.10    4.60
  15   1  -6    3.30    6.10
 -15   1   6   -2.60    5.50
  15   1  -6    6.90    5.60
 -15   1   6    8.00    5.40
 -14  -1   6    5.60    3.10
  14  -1  -6   15.80    5.10
 -14  -1   6    6.40    5.20
  14   1  -6   20.40    5.70
 -14   1   6   12.90    5.70
  14   1  -6    7.90    5.70
 -14   1   6    4.40    4.50
 -13  -1   6   15.80    5.30
 -13  -1   6   18.30    4.20
  13  -1  -6    7.00    4.40
  13   1  -6   16.50    5.40
 -13   1   6    7.20    4.00
 -13   1   6   26.60    6.50
 -12  -1   6   10.00    4.10
  12  -1  -6    2.00    3.30
  12  -1  -6   -0.80    2.50
 -12   1   6    3.10    3.80
 -12   1   6   -0.20    3.00
  12   1  -6    2.60    2.80
  12   1  -6    2.20    3.80
 -11  -1   6   25.60    7.90
 -11  -1   6   34.10    6.40
  11  -1  -6   31.80    5.60
 -11  -1   6   28.50    5.20
  11  -1  -6   28.40    5.60
  11   1  -6   31.80    6.30
 -11   1   6   28.50    6.10
  10  -1  -6    0.70    2.50
  10  -1  -6    0.10    1.90
 -10  -1   6    0.80    2.20
 -10  -1   6    2.70    1.70
 -10  -1   6   -0.20    2.40
 -10   1   6    2.50    2.60
  10   1  -6    0.30    3.00
 -10   1   6    0.80    2.40
  10   1  -6    2.60    2.70
  -9  -1   6   67.29    7.30
  -9  -1   6   79.89    8.00
   9  -1  -6   62.49    6.60
  -9  -1   6   71.99    5.90
   9  -1  -6   74.39    6.70
   9   1  -6   79.09    8.20
  -9   1   6   77.29    7.70
  -9   1   6   72.49    7.40
   9   1  -6   59.39    6.80
   8  -1  -6   50.69    5.20
  -8  -1   6   51.89    4.80
  -8  -1   6   43.40    6.40
   8  -1  -6   55.69    5.60
  -8  -1   6   54.49    6.20
   8   1  -6   47.40    6.70
  -8   1   6   43.50    6.20
  -8   1   6   42.00    6.20
   8   1  -6   56.19    6.30
   7  -1  -6   70.79    6.10
  -7  -1   6   62.19    6.40
   7  -1  -6   65.99    5.60
  -7  -1   6   73.69    5.30
  -7  -1   6   72.39    6.90
  -7   1   6   68.49    6.40
   7   1  -6   60.29    6.20
  -7   1   6   74.89    6.60
   7   1  -6   80.89    7.10
  -6  -1   6   65.19    6.00
   6  -1  -6   57.89    5.00
   6  -1  -6   59.19    5.20
  -6  -1   6   56.29    4.30
  -6  -1   6   48.90    5.40
   6   1  -6   54.19    5.70
  -6   1   6   58.29    5.60
   6   1  -6   54.69    5.70
  -6   1   6   53.19    5.40
   5  -1  -6   78.79    5.70
  -5  -1   6   75.09    6.40
   5  -1  -6   82.69    5.60
  -5  -1   6   82.99    5.10
  -5  -1   6   89.99    6.90
   5   1  -6   83.09    6.60
  -5   1   6   83.69    6.20
   5   1  -6   93.09    7.00
  -5   1   6   88.99    6.30
   4  -1  -6  144.89    7.60
   4  -1  -6  148.49    8.90
  -4  -1   6  155.78    8.80
  -4  -1   6  155.58    6.80
  -4  -1   6  159.28    8.90
  -4   1   6  150.88    7.90
  -4   1   6  148.29    8.20
   4   1  -6  146.89    8.40
   4   1  -6  142.89    8.40
  -3  -1   6   99.09    6.60
   3  -1  -6   96.39    5.50
  -3  -1   6   95.39    6.50
   3  -1  -6   87.89    5.60
   3   1  -6   96.19    4.90
   3   1  -6  100.19    6.80
  -3   1   6   94.29    6.10
   3   1  -6   99.99    6.50
  -3   1   6   98.79    6.00
   2  -1  -6  198.88    8.30
  -2  -1   6  205.88    9.80
  -2  -1   6  210.88    9.90
   2  -1  -6  206.18    8.70
   2   1  -6  225.98    9.90
   2   1  -6  211.98    8.20
   2   1  -6  215.58    9.90
  -2   1   6  208.18    9.30
  -2   1   6  185.58    8.60
   1  -1  -6  320.37   11.30
  -1  -1   6  317.67   12.60
   1  -1  -6  315.97   11.50
   1  -1  -6  311.77    9.00
  -1  -1   6  331.97   12.70
   1   1  -6  322.87   12.80
   1   1  -6  321.47   12.50
  -1   1   6  318.07   11.60
  -1   1   6  321.17   12.30
   0  -1  -6  894.61   25.20
   0  -1   6  934.21   26.90
   0  -1   6  940.41   26.70
   0  -1  -6  902.91   25.30
   0   1  -6  923.71   27.00
   0   1   6  889.81   25.50
   0   1  -6  898.61   26.40
   1  -1   6   68.69    5.30
  -1  -1  -6   75.29    5.20
   1  -1   6   75.29    5.40
  -1  -1  -6   71.89    4.80
   1   1   6   65.59    4.80
  -1   1  -6   74.59    5.50
  -1   1  -6   80.19    5.60
   1   1   6   75.29    5.30
  -2  -1  -6 1051.69   31.00
   2  -1   6 1109.79   31.20
   2  -1   6 1132.79   32.00
  -2   1  -6 1076.39   31.60
   2   1   6 1137.79   31.20
  -2   1  -6 1084.59   31.50
   2   1   6 1149.58   31.50
  -3  -1  -6   34.00    3.90
  -3  -1  -6   44.70    4.20
   3  -1   6   47.10    4.50
   3  -1   6   55.49    5.10
  -3   1  -6   42.80    4.50
  -3   1  -6   35.40    4.90
   3   1   6   47.30    4.80
   3   1   6   44.30    4.50
  -4  -1  -6  777.82   24.70
   4  -1   6  753.32   24.10
   4  -1   6  743.53   24.90
  -4  -1  -6  761.62   24.00
  -4   1  -6  749.42   24.90
  -4   1  -6  785.22   25.40
   4   1   6  760.72   24.80
   4   1   6  787.62   25.00
  -5  -1  -6    1.30    1.60
  -5  -1  -6    0.50    1.60
   5  -1   6    3.20    1.80
   5  -1   6   -2.00    1.10
  -5   1  -6    0.10    1.60
   5   1   6   -3.10    1.60
  -5   1  -6    1.50    1.70
   5   1   6   -1.70    1.30
   6  -1   6    9.10    3.30
  -6  -1  -6   12.00    3.40
   6  -1   6    9.70    3.20
  -6  -1  -6    5.30    2.30
   6   1   6    9.50    3.20
   6   1   6    7.10    2.90
  -6   1  -6    8.70    3.00
  -6   1  -6    6.60    2.80
   7  -1   6   87.09    7.30
   7  -1   6   88.29    8.00
  -7  -1  -6   68.29    6.70
  -7  -1  -6   84.09    7.50
  -7   1  -6   87.89    7.60
   7   1   6   83.19    7.80
  -7   1  -6   91.39    8.20
   7   1   6   80.79    7.50
   8  -1   6    4.90    2.60
  -8  -1  -6    2.40    2.10
   8  -1   6    3.70    2.60
  -8  -1  -6   -1.80    1.90
   8   1   6    2.40    2.30
  -8   1  -6   -4.10    2.40
   8   1   6   10.80    5.50
  -9  -1  -6    4.10    3.00
   9  -1   6    2.60    2.90
  -9  -1  -6    6.40    3.50
   9  -1   6    7.30    3.40
   9   1   6    6.80    3.60
  -9   1  -6    5.30    2.80
   9   1   6    4.10    3.00
  -9   1  -6    3.60    3.10
 -10  -1  -6  200.48   13.50
 -10  -1  -6  212.28   13.90
  10  -1   6  204.58   13.50
  10  -1   6  214.48   13.40
  10   1   6  227.08   14.40
 -10   1  -6  180.58   15.30
  10   1   6  212.98   17.10
 -10   1  -6  172.88   12.90
  11  -1   6    1.40    3.50
 -11  -1  -6    1.50    3.30
  11  -1   6    0.90    2.90
 -11  -1  -6    0.00    3.20
  11   1   6   -3.80    2.90
 -11   1  -6   -4.50    2.80
 -12  -1  -6   45.10    7.80
  12  -1   6   50.69    8.60
  12   1   6   42.10    8.20
 -12   1  -6   44.80    8.30
 -13  -1  -6   13.90    5.70
 -13  -1  -6   17.40    5.70
  13  -1   6   14.20    5.10
  13  -1   6   15.90    5.70
  13   1   6   17.70    6.90
 -13   1  -6   17.60    6.00
 -14  -1  -6   12.40    5.90
 -14  -1  -6    5.00    6.40
  14  -1   6   22.20    6.90
  14  -1   6   12.30    5.90
  14   1   6   11.70    5.90
  14   1   6    5.50    6.80
 -14   1  -6    6.10    5.10
 -14   1  -6   19.80    6.90
  15  -1   6    8.00    5.20
 -15  -1  -6   -5.60    5.20
 -15  -1  -6    2.00    5.40
  15  -1   6   11.80    6.00
 -15   1  -6    7.20    5.90
 -16  -2   6   10.20    5.20
  16  -2  -6   -0.60    4.80
  16  -2  -6   -3.20    6.70
 -16  -2   6    7.30    6.40
  16   2  -6    4.20    6.30
 -16   2   6    3.60    6.50
  15  -2  -6    4.90    6.00
  15  -2  -6    9.90    5.40
 -15  -2   6   11.30    7.10
 -15  -2   6    6.50    4.00
 -15  -2   6   11.70    6.20
  15   2  -6   12.10    7.10
 -15   2   6   26.40    7.60
  15   2  -6   14.70    6.20
 -15   2   6   16.50    7.10
 -14  -2   6   -9.60    4.40
 -14  -2   6    0.40    3.40
  14  -2  -6    6.30    4.60
 -14  -2   6    1.70    4.30
  14  -2  -6    7.40    3.60
  14   2  -6    1.10    4.90
 -14   2   6    2.50    4.50
  14   2  -6   -1.30    4.10
 -14   2   6    4.40    5.20
 -13  -2   6    5.70    3.10
 -13  -2   6    3.90    4.70
 -13  -2   6   -6.60    4.10
  13  -2  -6    2.10    2.70
  13  -2  -6    7.40    4.00
  13   2  -6    7.60    4.40
 -13   2   6    3.40    4.80
  13   2  -6    0.20    3.60
 -13   2   6   -1.20    3.20
  12  -2  -6    7.00    3.40
 -12  -2   6    2.80    2.90
 -12  -2   6    4.40    3.90
  12  -2  -6    6.40    4.00
 -12   2   6    1.60    3.60
 -12   2   6    4.30    3.90
  12   2  -6   22.20    5.60
  11  -2  -6   -1.00    2.40
  11  -2  -6    1.30    2.80
 -11  -2   6    4.50    2.70
 -11  -2   6    6.90    3.90
 -11  -2   6    1.00    3.50
  11   2  -6    6.10    3.40
 -11   2   6    4.30    3.40
  10  -2  -6  219.28   12.10
 -10  -2   6  214.38   13.80
 -10  -2   6  223.08   12.50
  10  -2  -6  214.38   11.40
 -10  -2   6  220.68   14.20
 -10   2   6  185.48   12.50
  10   2  -6  237.18   16.60
 -10   2   6  196.18   12.60
  10   2  -6  215.98   14.20
  -9  -2   6    8.50    3.70
   9  -2  -6    3.60    2.30
  -9  -2   6    2.30    2.70
  -9  -2   6    2.90    2.10
   9  -2  -6    5.20    2.40
   9   2  -6    2.60    2.80
   9   2  -6    5.90    3.30
  -9   2   6    6.50    3.10
  -9   2   6    5.10    2.80
  -8  -2   6   30.40    5.50
   8  -2  -6   34.50    4.50
   8  -2  -6   25.10    4.10
  -8  -2   6   26.30    4.70
  -8  -2   6   26.90    5.30
  -8   2   6   26.50    4.70
  -8   2   6   35.00    5.50
   8   2  -6   27.70    5.50
  -7  -2   6    0.00    2.30
   7  -2  -6    0.40    1.40
   7  -2  -6    1.70    1.60
  -7  -2   6   -1.00    1.10
  -7  -2   6   -1.30    1.50
  -7   2   6    0.40    1.80
  -7   2   6   -2.90    1.60
   7   2  -6    3.00    2.10
   7   2  -6    0.10    2.00
  -6  -2   6  152.08    9.60
  -6  -2   6  143.29    9.60
   6  -2  -6  153.48    7.80
  -6  -2   6  160.88    8.90
   6  -2  -6  140.89    7.10
  -6   2   6  146.59    8.70
   6   2  -6  147.29    9.60
  -6   2   6  166.58    9.00
   6   2  -6  152.08    7.70
   6   2  -6  140.09    9.50
  -5  -2   6  224.38   10.80
  -5  -2   6  235.08   12.00
  -5  -2   6  250.17   12.30
   5  -2  -6  247.08    9.10
   5  -2  -6  247.48    9.70
   5   2  -6  250.67   12.30
   5   2  -6  255.07   10.50
   5   2  -6  250.07   12.40
  -5   2   6  225.98    8.40
  -5   2   6  238.28   10.70
  -5   2   6  237.48   10.80
  -4  -2   6    3.70    1.90
  -4  -2   6    6.00    2.20
  -4  -2   6    6.10    2.00
   4  -2  -6    4.90    1.30
   4  -2  -6    6.00    1.60
  -4   2   6    4.40    1.10
  -4   2   6    7.10    1.90
   4   2  -6    4.40    1.60
   4   2  -6   11.30    2.80
  -4   2   6    9.90    2.30
   4   2  -6    3.00    2.00
   3  -2  -6   20.80    2.20
  -3  -2   6   21.70    3.70
  -3  -2   6   17.80    3.40
   3   2  -6   26.10    4.00
  -3   2   6   14.70    2.50
   3   2  -6   15.60    3.40
  -3   2   6   19.10    3.20
   3   2  -6   16.70    3.20
  -3   2   6   19.10    1.90
  -2  -2   6   83.39    6.00
   2  -2  -6   86.39    4.20
   2  -2  -6   79.99    4.10
   2   2  -6   79.79    5.70
  -2   2   6   75.29    3.70
   2   2  -6   80.49    6.10
  -2   2   6   75.99    4.80
  -2   2   6   79.39    5.10
   2   2  -6   82.59    6.00
   1  -2  -6  171.68    6.70
   1  -2  -6  182.18    6.80
  -1  -2   6  185.28    9.10
   1  -2  -6  183.38    7.50
  -1  -2   6  188.38    9.30
   1   2  -6  178.58    9.00
   1   2  -6  172.68    8.90
  -1   2   6  191.58    8.20
   1   2  -6  169.68    9.20
  -1   2   6  197.38    8.00
   0  -2   6  800.12   24.10
   0  -2   6  805.82   24.50
   0  -2  -6  754.42   21.10
   0  -2  -6  818.22   22.40
   0   2  -6  761.92   24.50
   0   2   6  776.42   22.40
   0   2   6  814.62   22.90
   0   2  -6  790.42   24.20
  -1  -2  -6  123.89    5.90
   1  -2   6  109.49    7.10
  -1  -2  -6  118.29    5.60
   1  -2   6  112.99    6.90
  -1  -2  -6  125.79    6.50
   1   2   6  125.19    6.80
  -1   2  -6  131.09    7.50
   1   2   6  121.09    6.60
  -1   2  -6  115.79    7.30
  -2  -2  -6  183.58    8.40
  -2  -2  -6  170.08    7.80
  -2  -2  -6  165.58    7.40
   2  -2   6  164.08    9.00
   2  -2   6  181.08    8.80
  -2   2  -6  174.18    9.00
   2   2   6  174.18    8.60
  -2   2  -6  163.38    9.10
   2   2   6  187.88    8.80
  -3  -2  -6  327.47   12.60
   3  -2   6  313.97   12.80
   3  -2   6  319.37   13.60
  -3  -2  -6  321.07   12.30
   3   2   6  310.67   13.10
   3   2   6  324.97   13.10
  -3   2  -6  318.17   13.80
  -3   2  -6  330.97   13.80
   4  -2   6   96.79    6.60
  -4  -2  -6  106.19    6.70
   4  -2   6  102.39    7.40
  -4  -2  -6  102.39    6.30
  -4  -2  -6  101.69    6.50
  -4   2  -6   84.59    7.00
   4   2   6  101.59    7.10
  -4   2  -6   94.79    7.20
   4   2   6  102.79    7.20
  -5  -2  -6   16.80    3.40
   5  -2   6   19.90    3.70
  -5  -2  -6   21.70    3.60
   5  -2   6   12.10    3.10
  -5   2  -6   21.80    4.50
   5   2   6   13.80    3.40
   5   2   6   12.70    3.40
  -5   2  -6   15.70    3.50
  -6  -2  -6  148.29    8.90
  -6  -2  -6  170.28    9.60
   6  -2   6  147.99    9.10
   6  -2   6  155.78   10.00
   6   2   6  151.48    9.80
   6   2   6  163.68   10.40
  -6   2  -6  146.59   10.10
  -6   2  -6  151.08   10.20
   7  -2   6  339.17   16.10
   7  -2   6  327.97   14.90
  -7  -2  -6  335.67   15.30
  -7  -2  -6  352.16   15.30
  -7   2  -6  335.77   16.30
   7   2   6  356.56   16.80
   7   2   6  323.17   15.90
  -7   2  -6  334.07   16.50
  -8  -2  -6    2.50    2.20
   8  -2   6   -1.30    1.90
   8  -2   6    0.30    2.10
  -8  -2  -6    3.90    2.60
  -8   2  -6    2.00    2.90
   8   2   6    0.10    3.40
  -8   2  -6    2.40    3.10
   8   2   6    0.90    2.40
   9  -2   6    7.60    3.20
  -9  -2  -6    9.00    3.60
  -9  -2  -6    7.40    3.00
   9  -2   6    5.60    3.30
   9   2   6    3.70    3.20
  -9   2  -6    6.40    3.60
  -9   2  -6    4.00    3.50
   9   2   6   19.60    5.20
 -10  -2  -6   77.39    8.50
  10  -2   6   81.19    8.30
 -10  -2  -6   78.69    8.30
  10  -2   6   78.19    8.60
 -10   2  -6   96.49    9.70
  10   2   6   85.69    9.60
  10   2   6   81.29    9.10
 -10   2  -6   95.29    9.80
 -11  -2  -6   20.60    5.50
  11  -2   6   10.30    4.50
 -11   2  -6   15.00    5.20
 -11   2  -6   22.00    6.40
  11   2   6   18.90    5.80
  11   2   6   11.40    5.10
  12  -2   6    5.50    4.00
 -12  -2  -6    4.60    4.10
  12  -2   6    3.90    3.70
  12   2   6    1.00    4.00
 -12   2  -6    4.30    4.20
  12   2   6    6.00    4.90
 -12   2  -6   15.30    5.70
  13  -2   6   20.50    6.30
 -13  -2  -6   10.90    6.00
 -13  -2  -6   15.80    5.70
  13  -2   6   18.10    5.90
 -13   2  -6   18.80    6.40
  13   2   6   18.70    6.80
 -14  -2  -6    7.80    5.10
  14  -2   6   -0.20    5.00
 -14  -2  -6    0.90    5.20
  14  -2   6    8.50    6.10
  14   2   6   -3.90    5.10
  14   2   6   13.80    6.40
 -14   2  -6    1.50    4.60
 -14   2  -6    4.70    6.30
 -15  -2  -6   -1.90    6.20
 -15  -2  -6   -2.60    5.80
  15  -2   6   -6.20    6.10
  15  -2   6   -7.00    4.90
 -15   2  -6   -4.20    6.10
  15   2   6    4.60    6.90
  15  -3  -6   19.90    5.30
 -15  -3   6   17.30    6.60
  15  -3  -6   21.80    6.40
 -15  -3   6    7.90    8.30
 -15  -3   6   21.10    6.70
 -15   3   6    6.90    6.70
 -15   3   6   25.90    8.00
  15   3  -6   10.20    6.00
  14  -3  -6   18.80    5.10
  14  -3  -6   10.40    4.00
 -14  -3   6    8.00    6.40
 -14  -3   6    3.30    4.90
 -14  -3   6   12.30    5.10
  14   3  -6   12.70    5.10
  14   3  -6   10.80    5.90
 -14   3   6    8.50    6.50
 -14   3   6    5.00    4.90
 -13  -3   6    7.40    4.80
 -13  -3   6    2.30    3.30
  13  -3  -6   -0.10    2.70
  13  -3  -6    1.10    3.60
 -13  -3   6   10.00    5.30
 -13   3   6   -1.60    4.30
 -13   3   6   -3.90    3.60
  13   3  -6    1.80    3.70
  13   3  -6   -0.10    6.00
 -12  -3   6   23.80    6.30
  12  -3  -6   37.20    5.20
  12  -3  -6   44.40    6.10
 -12   3   6   41.10    7.50
 -12   3   6   38.50    7.10
  12   3  -6   51.79    8.60
 -11  -3   6    2.20    3.50
 -11  -3   6    5.70    3.00
  11  -3  -6    1.00    2.20
  11  -3  -6   -0.50    2.50
 -11  -3   6   11.20    4.80
 -11   3   6    1.80    3.20
  11   3  -6   -1.50    3.30
  11   3  -6   -0.20    3.90
  10  -3  -6   11.60    3.20
  10  -3  -6    9.50    2.60
 -10  -3   6    8.20    3.40
 -10  -3   6    3.90    3.00
 -10  -3   6    7.40    4.30
 -10   3   6   12.80    4.00
  10   3  -6    7.80    4.20
  10   3  -6    8.10    3.60
 -10   3   6    9.50    4.10
   9  -3  -6   10.60    2.60
  -9  -3   6   13.30    4.40
  -9  -3   6   17.00    4.60
   9  -3  -6    9.10    2.30
  -9  -3   6   10.80    3.70
   9   3  -6    4.90    4.10
  -9   3   6   15.50    4.20
  -9   3   6   10.60    3.70
   9   3  -6    9.10    4.40
   8  -3  -6   99.99    5.20
  -8  -3   6   96.39    8.40
  -8  -3   6   96.49    8.50
   8  -3  -6  100.89    5.70
  -8   3   6  104.29    8.20
   8   3  -6  104.49    9.20
  -8   3   6  105.29    8.00
   8   3  -6  109.99    9.60
   7  -3  -6   30.10    2.40
  -7  -3   6   31.70    5.40
  -7  -3   6   25.60    4.80
  -7  -3   6   35.60    5.60
   7   3  -6   32.00    5.80
  -7   3   6   40.00    5.40
   7   3  -6   36.40    5.40
  -7   3   6   42.10    4.70
  -6  -3   6   24.90    4.50
  -6  -3   6   15.20    3.70
  -6  -3   6   23.90    4.70
   6   3  -6   23.50    4.80
   6   3  -6   25.10    4.40
  -6   3   6   17.80    3.30
  -6   3   6   30.40    4.30
  -6   3   6   22.70    3.40
   6   3  -6   13.00    3.50
  -5  -3   6   86.09    7.00
  -5  -3   6   89.49    7.10
  -5  -3   6   83.19    7.00
  -5   3   6   82.59    5.70
   5   3  -6   94.59    7.70
  -5   3   6   85.09    5.60
  -5   3   6   88.09    6.00
   5   3  -6   92.59    7.70
   5   3  -6   88.19    6.80
  -4  -3   6   -1.70    1.40
  -4  -3   6    1.20    1.50
   4   3  -6   -0.80    1.20
  -4   3   6   -0.10    0.90
   4   3  -6   -1.50    1.60
  -4   3   6    0.70    1.00
   4   3  -6    0.00    1.70
  -4   3   6    1.80    1.40
  -3  -3   6   47.20    5.00
  -3  -3   6   50.79    4.80
   3   3  -6   48.10    5.20
   3   3  -6   53.39    5.40
  -3   3   6   52.29    3.80
  -3   3   6   48.90    4.00
   3   3  -6   60.89    5.70
  -3   3   6   44.60    3.80
  -2  -3   6    3.70    2.00
  -2  -3   6    6.40    2.20
  -2   3   6    5.80    1.50
   2   3  -6    3.70    2.10
   2   3  -6    2.00    1.70
  -2   3   6    4.00    1.60
  -2   3   6    4.60    1.50
  -1  -3   6   52.59    4.70
  -1  -3   6   46.80    4.60
   1   3  -6   43.30    4.70
   1   3  -6   45.30    6.30
   1   3  -6   40.80    4.40
  -1   3   6   38.40    3.20
  -1   3   6   42.30    3.70
  -1   3   6   42.00    3.40
   0  -3  -6  214.38    9.90
   0  -3   6  192.08    9.50
   0  -3   6  197.88    9.40
   0   3   6  185.18    8.00
   0   3  -6  183.48    9.80
   0   3  -6  195.18    9.90
   0   3   6  189.28    8.50
   0   3   6  176.38    7.80
   0   3  -6  176.08   10.50
  -1  -3  -6   14.90    3.30
   1  -3   6   12.50    3.00
   1  -3   6   14.60    2.90
   1   3   6   10.40    2.40
   1   3   6   15.70    4.00
  -1   3  -6   14.90    3.10
  -1   3  -6   15.90    3.40
  -2  -3  -6  856.51   21.10
   2  -3   6  917.71   27.00
   2  -3   6  850.01   25.80
  -2  -3  -6  868.01   27.30
  -2  -3  -6  866.21   21.10
  -2   3  -6  862.71   27.40
   2   3   6  884.51   25.50
   2   3   6  877.91   25.70
  -2   3  -6  882.91   27.00
   3  -3   6  755.32   23.50
   3  -3   6  770.52   24.50
  -3  -3  -6  753.92   25.10
  -3  -3  -6  774.52   22.50
  -3  -3  -6  761.52   20.50
   3   3   6  725.53   23.60
  -3   3  -6  761.42   24.70
   3   3   6  775.32   23.70
  -3   3  -6  767.62   25.30
  -4  -3  -6  205.68   11.20
   4  -3   6  218.08   11.00
  -4  -3  -6  222.38    8.80
  -4  -3  -6  204.38    8.80
   4  -3   6  232.88   10.50
   4   3   6  205.18   10.70
  -4   3  -6  213.48   11.50
  -4   3  -6  202.68   11.00
   4   3   6  220.78   11.10
  -5  -3  -6  128.99    7.10
   5  -3   6  118.39    8.40
   5  -3   6  143.59    8.20
  -5  -3  -6  121.29    8.60
  -5  -3  -6  136.79    7.60
   5   3   6  141.59    9.10
  -5   3  -6  128.39    8.90
   5   3   6  119.49    8.60
  -5   3  -6  136.79    9.10
  -6  -3  -6    2.90    1.90
   6  -3   6    1.00    2.00
  -6  -3  -6    5.70    2.60
   6  -3   6    4.30    2.10
  -6  -3  -6    2.80    2.00
   6   3   6    0.30    1.80
  -6   3  -6   -2.40    2.00
   6   3   6    2.90    2.50
  -6   3  -6    4.40    2.40
   7  -3   6   26.20    5.10
   7  -3   6   17.70    3.80
  -7  -3  -6   23.20    4.20
  -7  -3  -6   23.10    4.30
  -7  -3  -6   19.20    4.60
  -7   3  -6   15.80    4.20
   7   3   6   25.50    5.30
  -7   3  -6   16.70    4.80
   7   3   6   22.70    5.10
  -8  -3  -6  405.66   18.70
  -8  -3  -6  403.56   17.00
   8  -3   6  404.56   18.10
   8  -3   6  378.36   16.50
  -8  -3  -6  405.36   17.10
  -8   3  -6  384.36   19.00
   8   3   6  432.76   19.90
   8   3   6  400.66   19.40
  -8   3  -6  416.86   19.50
  -9  -3  -6   31.60    5.70
  -9  -3  -6   35.40    5.80
   9  -3   6   39.10    6.60
  -9  -3  -6   35.20    6.40
   9   3   6   39.30    7.90
   9   3   6   37.00    6.80
  -9   3  -6   46.10    7.70
  10  -3   6  120.09    9.40
 -10  -3  -6  108.39    9.10
 -10  -3  -6   91.29    8.70
  10  -3   6   95.19    9.00
 -10  -3  -6   82.99    8.70
 -10   3  -6   87.29   10.00
  10   3   6   95.09    9.90
  10   3   6  103.29   10.40
 -10   3  -6   93.19    9.50
 -11  -3  -6   62.59    9.50
  11  -3   6   49.10    7.40
  11  -3   6   51.59    7.60
 -11  -3  -6   42.20    7.00
 -11  -3  -6   54.59    8.20
  11   3   6   50.69    9.00
 -11   3  -6   43.20    8.30
  11   3   6   51.19    8.90
 -11   3  -6   56.29    9.20
 -12  -3  -6   -0.70    3.80
  12  -3   6    3.20    3.80
 -12  -3  -6   -0.10    4.00
  12  -3   6   -7.10    3.30
 -12  -3  -6    1.40    2.50
  12   3   6   -0.90    4.20
 -12   3  -6   -6.60    4.00
 -12   3  -6   -2.80    4.30
  12   3   6    1.20    5.20
  13  -3   6   -1.10    3.80
 -13  -3  -6    4.30    5.70
 -13  -3  -6    0.40    4.00
 -13  -3  -6    1.00    3.00
  13   3   6    3.40    4.10
 -13   3  -6    2.80    4.70
 -13   3  -6    3.40    4.70
  14  -3   6   -2.40    4.30
 -14  -3  -6    4.80    3.70
 -14  -3  -6   -6.20    6.60
 -14  -3  -6    4.70    4.70
  14  -3   6    5.00    5.40
 -14   3  -6   11.40    6.30
  14  -4  -6    7.80    2.70
  14  -4  -6   -0.20    3.00
 -14  -4   6    5.30    5.30
 -14  -4   6   -0.90    4.40
 -14  -4   6   -5.90    6.80
 -14   4   6   -7.10    5.00
  14   4  -6    9.60    5.40
 -13  -4   6    0.20    4.20
 -13  -4   6    3.30    6.00
  13  -4  -6    3.80    2.00
 -13  -4   6   -2.50    3.50
  13   4  -6   -1.30    5.00
 -13   4   6   -1.20    4.10
 -13   4   6    7.00    5.60
  13   4  -6   -6.80    4.50
 -12  -4   6   18.00    5.30
 -12  -4   6    5.70    4.50
 -12   4   6   11.50    4.60
 -12   4   6    4.70    4.70
  12   4  -6   17.10    6.00
 -11  -4   6   13.90    5.10
 -11  -4   6   13.20    4.50
 -11  -4   6    8.40    4.60
  11   4  -6   18.80    5.40
 -11   4   6    8.90    4.60
  11   4  -6   14.40    5.40
 -11   4   6    8.20    4.20
 -10  -4   6  153.48   12.10
 -10  -4   6  127.89   10.80
 -10   4   6  140.89   10.70
  10   4  -6  158.08   12.50
  10   4  -6  123.79   12.00
 -10   4   6  151.78   10.80
  -9  -4   6    6.50    3.20
  -9  -4   6    8.00    3.50
  -9  -4   6    5.30    3.40
  -9   4   6    1.80    2.90
   9   4  -6    7.20    3.50
   9   4  -6    6.40    3.80
  -9   4   6    7.70    3.60
  -8  -4   6   39.00    6.10
  -8  -4   6   38.50    6.60
  -8  -4   6   42.80    7.50
  -8   4   6   49.20    6.40
  -8   4   6   53.49    5.90
   8   4  -6   45.30    6.40
   8   4  -6   43.10    7.10
  -7  -4   6   73.39    7.30
  -7  -4   6   83.19    7.50
  -7  -4   6   73.19    7.90
   7   4  -6   71.49    7.00
   7   4  -6   72.29    7.60
  -7   4   6   72.19    6.30
  -7   4   6   64.49    6.20
   7   4  -6   79.09    8.10
  -7   4   6   89.89    7.00
  -6  -4   6   39.90    5.60
  -6  -4   6   36.00    5.90
  -6  -4   6   38.80    5.70
   6   4  -6   27.10    4.60
   6   4  -6   34.50    5.90
  -6   4   6   30.40    4.20
  -6   4   6   35.20    4.50
  -6   4   6   31.60    5.20
  -5  -4   6    5.00    2.70
  -5  -4   6    8.60    2.80
  -5  -4   6    4.70    2.80
  -5   4   6    5.70    2.20
   5   4  -6    6.70    2.90
  -5   4   6   10.20    2.30
   5   4  -6   13.20    3.80
  -5   4   6    7.90    2.50
   5   4  -6   14.40    3.50
  -4  -4   6   96.89    7.20
  -4  -4   6   89.79    6.70
   4   4  -6   93.79    8.00
   4   4  -6   99.39    8.30
   4   4  -6   84.59    7.30
  -4   4   6   93.89    5.40
  -4   4   6  110.09    7.30
  -3  -4   6    9.20    2.60
  -3  -4   6    8.50    2.70
   3   4  -6    8.10    3.10
   3   4  -6   10.90    3.20
   3   4  -6   12.50    3.50
  -3   4   6    5.40    1.60
  -3   4   6   11.50    2.10
  -3   4   6    6.70    2.20
  -2  -4   6    3.00    2.00
  -2  -4   6    0.10    1.40
  -2   4   6    1.80    1.00
  -2   4   6    3.10    1.30
  -2   4   6   -0.40    1.20
   2   4  -6   -1.30    1.60
   2   4  -6    3.40    2.00
   2   4  -6   -0.20    1.60
  -1  -4   6  363.86   14.00
   1  -4  -6  379.16   15.60
  -1  -4   6  359.16   14.00
   1   4  -6  366.86   15.60
  -1   4   6  344.77   13.60
   1   4  -6  377.16   17.70
  -1   4   6  398.16   15.20
   1   4  -6  361.16   15.20
  -1   4   6  380.16   12.10
   0  -4   6   34.00    3.90
   0  -4   6   40.20    4.20
   0  -4  -6   32.70    5.20
   0   4   6   35.10    3.30
   0   4  -6   30.10    5.00
   0   4   6   45.60    4.70
   0   4  -6   36.50    6.20
   0   4  -6   35.60    5.00
  -1  -4  -6   20.20    4.10
   1  -4   6   14.90    3.00
   1  -4   6   14.80    2.90
  -1   4  -6   24.70    5.10
  -1   4  -6   16.90    3.40
   1   4   6   11.90    3.00
   1   4   6   16.80    2.90
  -1   4  -6   15.30    3.60
   1   4   6   13.70    2.60
  -2  -4  -6  374.56   16.90
   2  -4   6  405.56   14.90
   2  -4   6  398.76   14.40
   2   4   6  385.16   14.20
  -2   4  -6  403.96   15.90
   2   4   6  388.46   14.10
  -2   4  -6  394.66   16.30
  -3  -4  -6    0.60    1.50
   3  -4   6    2.70    1.80
   3  -4   6    3.50    1.80
   3   4   6    2.40    1.90
  -3   4  -6    1.40    2.00
   3   4   6   -0.50    1.50
  -3   4  -6    2.20    1.90
   4  -4   6    3.80    2.10
   4  -4   6    1.30    1.70
  -4  -4  -6    7.90    3.00
  -4   4  -6    3.10    2.30
  -4   4  -6    4.70    2.60
   4   4   6    1.60    2.30
   4   4   6    1.00    1.80
  -5  -4  -6  194.78    9.20
  -5  -4  -6  191.68   12.40
   5  -4   6  192.58   10.30
   5  -4   6  200.08    9.70
  -5  -4  -6  190.38    6.80
   5   4   6  199.28   11.20
  -5   4  -6  214.98   12.20
  -5   4  -6  183.88   11.20
   5   4   6  205.28   11.30
   6  -4   6    0.00    1.90
   6  -4   6    4.10    2.00
  -6  -4  -6   -0.20    1.30
  -6  -4  -6    2.50    2.30
  -6   4  -6    0.50    2.30
   6   4   6    0.50    2.30
   6   4   6    0.80    2.30
  -6   4  -6    0.10    2.60
  -7  -4  -6   11.10    2.60
  -7  -4  -6    8.60    3.80
  -7  -4  -6    9.40    2.30
   7  -4   6    6.20    2.70
   7  -4   6    8.70    3.30
  -7   4  -6    7.80    3.60
   7   4   6   11.60    4.10
   7   4   6    4.90    3.20
  -7   4  -6    6.40    3.40
   8  -4   6    0.30    2.30
  -8  -4  -6   -3.70    1.80
  -8  -4  -6    2.90    2.20
  -8  -4  -6   -0.70    2.00
   8  -4   6    4.00    2.50
  -8   4  -6   -3.00    2.80
   8   4   6    2.80    3.40
  -8   4  -6   -0.10    2.60
   8   4   6   -2.30    2.50
  -9  -4  -6   -1.30    2.10
   9  -4   6   -2.20    2.40
  -9  -4  -6    3.20    2.60
  -9  -4  -6   -0.70    2.40
   9  -4   6    1.80    2.60
  -9   4  -6    5.10    3.90
   9   4   6    3.00    3.70
   9   4   6   -0.20    3.20
  -9   4  -6    3.00    3.60
  10  -4   6    0.70    3.00
  10  -4   6    2.00    3.60
 -10  -4  -6    0.00    2.50
 -10  -4  -6    1.40    2.70
 -10  -4  -6    0.80    2.80
  10   4   6   -1.90    3.20
  10   4   6    3.80    3.60
 -10   4  -6    3.40    3.90
 -10   4  -6    0.90    3.90
 -11  -4  -6   10.50    4.00
 -11  -4  -6    4.80    3.60
  11  -4   6    8.00    4.20
 -11  -4  -6    6.40    4.30
  11  -4   6   15.60    4.50
  11   4   6    9.40    5.60
 -11   4  -6   14.10    5.40
 -11   4  -6   10.80    5.30
  11   4   6    9.30    5.00
 -12  -4  -6    2.80    4.10
 -12  -4  -6   12.80    4.70
 -12  -4  -6   15.40    5.50
  12  -4   6   18.70    5.30
  12   4   6   13.80    6.00
 -12   4  -6    7.90    5.80
 -13  -4  -6   17.80    6.60
 -13  -4  -6   12.60    5.40
  13  -4   6    5.30    4.70
  13  -4   6   22.80    6.00
  13   4   6   25.30    7.90
 -13   4  -6   17.20    7.40
  13   4   6   12.20    7.80
 -13   4  -6   26.30    7.60
 -14  -4  -6   21.60    6.40
  14  -4   6   -3.70    4.60
 -14  -4  -6    1.00    5.00
 -14  -4  -6   -4.60    5.00
 -14   4  -6    8.00    7.10
  14   4   6    5.40    5.70
 -13  -5   6   18.70    7.30
 -13  -5   6   12.20    6.80
 -13  -5   6   18.30    6.10
 -13   5   6    5.60    5.10
  13   5  -6   16.00    7.00
 -13   5   6   10.20    5.90
 -12  -5   6    9.40    5.00
 -12  -5   6   11.30    5.60
  12   5  -6    9.20    5.80
 -12   5   6    8.60    5.00
  12   5  -6    5.00    6.50
 -12   5   6    8.00    5.40
 -11  -5   6   24.50    5.50
 -11  -5   6   22.70    6.50
 -11  -5   6   27.30    6.30
 -11   5   6   25.00    6.20
 -11   5   6   17.90    5.10
  11   5  -6   14.10    6.10
 -10  -5   6    3.90    3.30
 -10  -5   6    6.30    4.00
 -10  -5   6    2.50    3.90
 -10   5   6   -2.00    3.10
 -10   5   6   -3.20    3.00
 -10   5   6    1.90    3.80
  10   5  -6   12.50    5.00
  10   5  -6    5.80    4.80
  -9  -5   6   11.10    4.00
  -9  -5   6   17.80    4.90
  -9  -5   6    7.40    3.90
  -9   5   6    8.80    3.80
  -9   5   6   11.90    4.20
  -9   5   6   11.90    3.80
   9   5  -6   16.90    5.60
   9   5  -6    0.20    3.80
  -8  -5   6    8.50    6.30
  -8  -5   6    9.30    4.50
  -8  -5   6   12.00    3.60
  -8   5   6   14.00    3.50
  -8   5   6   12.10    3.70
   8   5  -6   14.90    4.40
   8   5  -6   14.40    4.40
   8   5  -6    9.50    4.80
  -8   5   6   14.70    4.00
  -7  -5   6   62.69    6.90
  -7  -5   6   47.20    8.70
  -7  -5   6   76.49    6.90
  -7   5   6   61.89    6.90
   7   5  -6   66.99    9.30
   7   5  -6   63.79    8.90
  -7   5   6   54.59    5.70
   7   5  -6   54.99    8.10
  -7   5   6   59.49    5.70
  -6  -5   6   45.10    8.10
  -6  -5   6   32.50    5.00
  -6  -5   6   30.80    5.00
   6   5  -6   44.70    7.20
  -6   5   6   36.90    4.20
  -6   5   6   40.40    4.40
  -6   5   6   29.50    5.50
   6   5  -6   43.80    7.00
   6   5  -6   33.00    5.50
  -5  -5   6  164.88    9.70
  -5  -5   6  165.38    9.30
  -5   5   6  162.58    7.80
   5   5  -6  154.48   11.80
  -5   5   6  166.18   10.70
   5   5  -6  178.08   11.50
  -5   5   6  157.68    7.80
   5   5  -6  142.79   10.70
  -4  -5   6   52.29    5.10
  -4  -5   6   62.29    5.70
  -4   5   6   60.39    4.10
   4   5  -6   67.09    7.70
  -4   5   6   57.49    4.30
  -4   5   6   54.29    6.20
   4   5  -6   44.60    6.70
   4   5  -6   46.30    6.70
  -3  -5   6   44.30    4.40
  -3  -5   6   44.80    4.50
  -3   5   6   46.60    3.40
   3   5  -6   35.90    5.70
   3   5  -6   31.10    5.60
  -3   5   6   37.60    5.50
   3   5  -6   43.40    6.40
  -2  -5   6   -1.10    1.50
  -2   5   6   -0.40    0.90
   2   5  -6   -2.90    1.80
   2   5  -6   -1.10    2.00
  -2   5   6    0.30    1.10
   2   5  -6    1.90    2.00
  -2   5   6    0.00    1.70
  -1  -5   6   -0.90    1.40
  -1  -5   6    1.00    1.40
   1   5  -6   -0.60    2.00
   1   5  -6    3.00    2.60
  -1   5   6    0.70    1.70
  -1   5   6    0.70    1.20
   1   5  -6   -1.80    1.90
  -1   5   6    4.40    1.50
   0  -5  -6  149.79   10.50
   0  -5   6  144.79    7.30
   0  -5   6  159.98    7.40
   0   5   6  147.69    6.90
   0   5   6  142.59    6.50
   0   5  -6  158.68    9.50
   0   5   6  159.88   10.10
   0   5  -6  146.99    9.60
   0   5  -6  144.69   11.70
  -1  -5  -6  276.47   15.10
   1  -5   6  280.47   10.50
   1  -5   6  284.07   10.30
   1   5   6  290.67   14.00
  -1   5  -6  286.87   13.20
   1   5   6  273.77   11.90
   1   5   6  275.77   10.70
  -1   5  -6  228.48   15.30
  -2  -5  -6   -1.10    1.80
   2  -5   6    1.50    1.50
   2  -5   6   -0.80    1.20
  -2   5  -6   -1.20    1.80
   2   5   6   -0.20    1.70
   2   5   6    0.90    1.60
  -2   5  -6   -1.10    2.50
   2   5   6    1.30    1.90
  -2   5  -6   -0.80    1.80
   3  -5   6  114.99    5.90
   3  -5   6  118.19    6.30
  -3  -5  -6   98.59    9.10
  -3   5  -6  112.59    8.50
  -3   5  -6  117.09    8.30
   3   5   6  117.89    7.50
   3   5   6  106.49    7.40
   4  -5   6    3.70    1.60
  -4  -5  -6    2.30    2.40
   4  -5   6    3.10    1.60
   4   5   6    5.10    2.60
   4   5   6    0.00    2.30
  -4   5  -6    3.50    2.50
  -4   5  -6   -0.20    2.60
   5  -5   6    5.30    2.00
   5  -5   6    2.60    1.80
  -5  -5  -6    6.50    3.20
   5   5   6    1.10    2.60
  -5   5  -6   -0.40    2.70
  -5   5  -6    3.90    3.00
   5   5   6    2.50    2.70
   6  -5   6   66.89    5.10
  -6  -5  -6   74.29   10.30
   6   5   6   65.09    7.30
   6   5   6   66.19    7.50
  -6   5  -6   66.59    7.30
  -6   5  -6   67.19    8.50
   7  -5   6   14.90    3.10
  -7  -5  -6   10.50    4.00
   7  -5   6    7.80    2.80
   7   5   6    5.80    3.70
   7   5   6    8.00    7.30
  -7   5  -6    7.10    4.20
  -7   5  -6    5.70    3.40
  -8  -5  -6   -2.10    1.40
  -8  -5  -6   -1.60    1.40
  -8  -5  -6   -0.20    2.80
   8  -5   6    5.70    2.60
   8  -5   6    2.70    2.40
   8   5   6   -1.60    3.40
  -8   5  -6    0.70    3.70
  -8   5  -6   -2.70    3.40
  -9  -5  -6   87.79   12.50
   9  -5   6   82.69    6.80
  -9  -5  -6   74.99    5.70
   9  -5   6   73.19    6.50
   9   5   6   89.09    9.60
   9   5   6   71.39    9.80
  -9   5  -6   88.09   10.00
  -9   5  -6   71.49    9.70
 -10  -5  -6   20.70    6.30
  10  -5   6   22.10    4.20
 -10  -5  -6    9.10    3.00
 -10  -5  -6   14.20    3.60
  10  -5   6    7.80    3.60
 -10   5  -6   11.20    5.60
 -10   5  -6   22.60    6.30
  10   5   6   12.80    5.90
  10   5   6   12.20    5.60
 -11  -5  -6   34.20    8.40
  11  -5   6   13.80    4.20
 -11  -5  -6   18.40    4.70
  11  -5   6   19.00    4.60
 -11  -5  -6   25.00    4.80
  11   5   6   11.00    6.80
 -11   5  -6   25.20    7.70
 -11   5  -6   18.40    6.70
  11   5   6   11.20    6.40
  12  -5   6   22.50    4.90
 -12  -5  -6   14.20    4.80
 -12  -5  -6   18.20    5.30
 -12  -5  -6    9.90    6.10
 -12   5  -6   12.20    7.10
 -12   5  -6   12.90    6.60
  12   5   6   12.70    6.70
  12   5   6   12.30    6.90
 -11  -6   6   18.40    7.70
 -11  -6   6   23.20    7.10
 -11  -6   6   31.60    6.50
 -11   6   6   28.40    7.00
  11   6  -6   33.30    9.10
  11   6  -6   20.10    7.20
 -11   6   6   28.10    6.30
 -11   6   6   28.40    6.70
 -10  -6   6   17.70    4.60
 -10  -6   6   15.80    5.50
 -10  -6   6    4.80    4.70
  10   6  -6    8.20    5.40
 -10   6   6    8.20    4.10
  10   6  -6    6.20    6.20
 -10   6   6    9.00    4.60
 -10   6   6   16.50    4.80
  -9  -6   6   48.80    8.60
  -9  -6   6   63.09    7.60
  -9   6   6   71.39    7.40
  -9   6   6   71.59   10.10
   9   6  -6   74.59   10.60
   9   6  -6   51.49    8.10
   9   6  -6   78.39   11.50
  -9   6   6   68.39    8.20
  -8  -6   6   18.10    6.70
  -8  -6   6   14.10    4.30
  -8  -6   6   16.90    3.90
   8   6  -6   12.00    4.20
   8   6  -6   18.70    6.00
   8   6  -6    4.80    4.10
  -8   6   6   10.40    3.70
  -8   6   6   19.90    5.30
  -8   6   6   11.50    3.70
  -7  -6   6   51.89    9.50
  -7  -6   6   50.89    5.70
  -7  -6   6   48.50    6.20
  -7   6   6   58.39    5.80
  -7   6   6   57.79    6.00
  -7   6   6   48.20    8.30
   7   6  -6   45.10    8.40
   7   6  -6   45.70    7.50
  -6  -6   6   64.49    5.70
  -6  -6   6   58.59    6.00
  -6   6   6   69.19    5.60
   6   6  -6   61.49    8.80
  -6   6   6   61.99    5.40
  -6   6   6   61.39    8.90
   6   6  -6   58.09    8.40
  -5  -6   6    4.70    2.50
   5   6  -6    2.80    3.60
   5   6  -6    1.70    2.60
  -5   6   6    1.90    1.80
  -5   6   6   -0.10    2.60
  -5   6   6    3.60    1.90
  -4  -6   6    2.20    1.80
  -4  -6   6    0.80    1.80
   4   6  -6    0.60    3.30
   4   6  -6    2.90    3.20
  -4   6   6    1.20    2.90
  -4   6   6    1.30    1.40
  -4   6   6    1.40    1.60
   4   6  -6   -1.00    2.50
  -3  -6   6    8.30    1.70
   3   6  -6    6.40    4.00
   3   6  -6    4.10    3.50
  -3   6   6    6.40    3.70
   3   6  -6    6.90    3.20
  -3   6   6   12.80    2.00
  -3   6   6    8.70    1.70
  -2   6   6   25.00    2.40
  -2   6   6   22.20    2.50
   2   6  -6   26.20    5.30
   2   6  -6   14.90    4.60
  -2   6   6   18.00    4.40
   2   6  -6   16.00    4.30
   1   6  -6   -1.10    2.30
   1   6  -6    4.20    3.20
  -1   6   6    5.20    1.60
   1   6  -6    9.60    3.00
  -1   6   6    6.50    3.10
  -1   6   6    7.60    1.80
   0   6   6    4.60    2.00
   0   6  -6    2.80    2.80
   0   6  -6    9.60    4.50
   0   6   6    7.80    3.30
   0   6  -6    7.60    3.00
   0   6   6    6.40    1.80
  -1  -6  -6    1.50    2.60
   1   6   6    1.50    1.90
  -1   6  -6    1.30    2.30
  -1   6  -6    2.10    2.40
  -1   6  -6    0.50    2.40
   1   6   6   -3.90    2.10
   1   6   6    2.70    1.90
  -2  -6  -6    1.30    2.70
  -2   6  -6    1.70    2.90
   2   6   6    3.40    2.10
   2   6   6   -0.10    2.40
   2   6   6    2.50    2.20
  -2   6  -6    4.10    3.00
  -2   6  -6    5.20    2.70
  -3  -6  -6    1.10    2.70
  -3   6  -6    4.80    2.70
   3   6   6    2.60    2.30
   3   6   6    1.90    2.30
  -3   6  -6    0.00    2.80
   3   6   6    0.90    2.30
  -4  -6  -6   -2.30    2.60
  -4   6  -6    1.70    2.40
   4   6   6   -2.70    2.10
   4   6   6    1.20    2.50
  -5  -6  -6   -0.20    2.90
   5   6   6   -1.40    2.90
  -5   6  -6    3.70    3.40
   5   6   6    1.10    2.50
  -5   6  -6   -4.90    2.50
  -6  -6  -6   32.10    7.30
  -6   6  -6   31.00    6.20
   6   6   6   36.70    6.70
   6   6   6   33.70    6.10
  -7  -6  -6   15.50    5.70
   7   6   6   30.00    5.90
  -7   6  -6   24.70    6.00
  -7   6  -6   22.20    5.50
   7   6   6   30.60    6.10
  -8  -6  -6   -1.90    3.70
  -8   6  -6    3.60    4.40
  -8   6  -6    2.70    4.30
   8   6   6    0.60    3.50
   8   6   6    7.50    4.70
  -9  -6  -6    8.20    5.80
  -9   6  -6   -4.80    4.10
  -9   6  -6    4.80    5.20
   9   6   6   -2.70    4.00
   9   6   6    2.60    5.00
 -10  -6  -6    9.40    6.60
  10   6   6   20.60    7.50
  10   6   6   16.30    6.30
 -10   6  -6   12.80    6.10
 -10   6  -6   13.50    6.20
 -11  -6  -6    7.30    5.30
  11   6   6    2.10    5.70
 -11   6  -6   -1.60    6.50
  11   6   6   -5.90    6.50
 -11   6  -6    1.30    6.00
  -9  -7   6    4.60    3.10
  -9  -7   6   -2.80    5.90
  -9  -7   6    0.10    3.30
   9   7  -6   -6.40    5.10
  -9   7   6    4.10    3.80
  -9   7   6    3.90    5.10
  -9   7   6    5.80    4.30
   9   7  -6    8.70    6.80
   9   7  -6    5.70    4.70
  -8  -7   6    4.70    2.30
  -8  -7   6    0.40    2.60
  -8   7   6    4.90    3.50
  -8   7   6    3.70    3.80
  -8   7   6    0.40    4.50
   8   7  -6   -3.70    3.70
   8   7  -6   -7.40    4.40
   8   7  -6    4.40    5.70
  -7   7   6   17.80    4.00
   7   7  -6   18.50    5.80
   7   7  -6   16.60    4.80
   7   7  -6   14.30    5.70
  -7   7   6   24.40    4.40
  -7   7   6   25.20    6.90
   6   7  -6   30.10    7.40
  -6   7   6   24.30    6.80
  -6   7   6   27.00    4.30
  -6   7   6   37.20    4.60
   6   7  -6   31.80    6.90
   6   7  -6   43.50    8.30
  -5   7   6   75.79   10.20
  -5   7   6   69.89    5.00
  -5   7   6   62.19    4.90
   5   7  -6   56.19    8.80
   5   7  -6   49.99    7.90
   4   7  -6   44.20    8.00
  -4   7   6   27.60    6.60
  -4   7   6   30.40    3.20
   4   7  -6   26.00    6.30
   4   7  -6   17.60    6.10
   3   7  -6   19.90    5.60
  -3   7   6   20.60    2.40
  -3   7   6   22.50    2.60
   3   7  -6   12.50    5.20
  -3   7   6   14.00    5.20
   3   7  -6   25.80    6.20
  -2   7   6   -1.60    1.20
   2   7  -6    7.30    3.70
  -2   7   6   -0.50    1.20
  -2   7   6    2.80    3.80
   2   7  -6   -0.30    3.20
   2   7  -6   -4.70    2.70
  -1   7   6   12.30    2.20
   1   7  -6   14.80    4.90
  -1   7   6   12.80    4.60
  -1   7   6   11.20    2.10
   1   7  -6   15.10    5.30
   1   7  -6   21.60    4.80
   0   7   6    4.50    3.80
   0   7  -6    1.80    4.30
   0   7  -6    8.80    3.90
   0   7  -6    4.00    3.20
   0   7   6    1.90    1.90
   0   7   6    7.80    1.90
   1   7   6   21.10    3.50
   1   7   6   27.60    6.40
  -1   7  -6   29.70    7.80
  -1   7  -6   27.40    5.50
  -1   7  -6   29.10    5.50
  -2  -7  -6    6.30    4.30
  -2   7  -6    7.20    4.10
   2   7   6    8.00    2.70
  -2   7  -6    6.70    4.40
   2   7   6    5.00    2.60
   2   7   6    8.70    4.40
  -2   7  -6    5.70    3.70
  -3  -7  -6   32.50    7.40
  -3   7  -6   38.00    6.20
  -3   7  -6   34.80    6.50
   3   7   6   15.10    4.50
   3   7   6   28.50    4.70
   3   7   6   22.90    4.50
  -4  -7  -6    1.90    4.10
  -4   7  -6    7.00    4.20
   4   7   6   -0.80    2.90
  -4   7  -6   -1.20    4.00
   4   7   6    4.10    2.90
  -5  -7  -6    4.70    4.50
  -5   7  -6    6.70    4.20
  -5   7  -6    3.90    3.80
  -5   7  -6    7.50    3.80
   5   7   6    8.50    3.70
  -6  -7  -6   -0.20    4.40
   6   7   6    1.90    4.10
  -6   7  -6   -1.70    3.40
   6   7   6    0.70    3.80
  -6   7  -6    4.40    4.70
  -6   7  -6    1.70    4.10
  -7  -7  -6    2.70    5.30
   7   7   6    9.30    5.00
  -7   7  -6   -5.30    4.30
  -7   7  -6   -0.50    4.50
   7   7   6   -2.20    4.00
  -8  -7  -6    1.40    4.50
  -8   7  -6    0.30    4.80
   8   7   6    6.70    4.90
  -8   7  -6   -3.00    4.80
   8   7   6   -1.80    5.20
   5   8  -6   10.10    5.20
  -5   8   6   11.40    2.80
   5   8  -6   12.30    6.00
   4   8  -6   13.40    5.40
  -4   8   6    4.50    5.00
   4   8  -6    8.60    5.10
  -4   8   6    2.40    1.90
  -4   8   6    3.30    2.00
  -3   8   6   25.80    7.30
   3   8  -6   19.90    5.80
   3   8  -6   20.00    6.40
  -2   8   6    3.90    1.50
   2   8  -6    6.90    5.80
   2   8  -6   -0.30    3.70
   2   8  -6    8.60    5.00
  -2   8   6    3.90    4.80
   1   8  -6   11.90    6.60
  -1   8   6   29.40    8.10
   1   8  -6   12.70    5.60
  -1   8   6   11.80    2.30
   1   8  -6   14.70    4.80
   0   8  -6    1.80    4.50
   0   8  -6    2.90    3.80
   0   8  -6   -1.80    6.10
   0   8   6    2.30    7.60
   0   8   6   -0.20    2.10
   1   8   6    4.80    4.20
  -1   8  -6    5.60    4.80
   1   8   6   14.20    3.30
   1   8   6   13.80    3.50
  -1   8  -6    8.00    4.70
  -2   8  -6   37.70    7.00
   2   8   6   28.40    6.10
  -2   8  -6   29.10    6.00
   2   8   6   33.50    5.10
   2   8   6   25.90    4.50
  -3  -8  -6   -0.40    4.60
   3   8   6    8.00    4.10
   3   8   6    7.20    3.90
  -3   8  -6    6.70    4.80
   3   8   6    2.70    3.90
  -3   8  -6    8.00    4.20
  -4  -8  -6    5.00    5.80
   4   8   6   -3.60    3.60
   4   8   6   -0.30    3.90
  -4   8  -6    2.50    4.00
  -5  -8  -6   14.00    6.80
  -5   8  -6   16.00    5.80
   5   8   6   16.60    5.20
  -5   8  -6   12.10    5.20
 -16   0   7    5.60    3.50
  16   0  -7    4.40    5.50
  16   0  -7   12.70    7.40
 -16   0   7   -8.80    5.90
 -15   0   7    2.60    6.50
 -15   0   7    6.40    5.30
  15   0  -7    7.50    5.60
  15   0  -7    3.10    4.70
 -15   0   7    0.70    3.00
 -14   0   7    2.50    4.60
  14   0  -7    4.90    5.40
 -14   0   7    2.50    2.70
  14   0  -7   -1.00    3.80
 -14   0   7    4.70    5.00
 -13   0   7    1.90    2.40
 -13   0   7   -2.00    3.30
 -13   0   7   -3.60    3.80
  13   0  -7   -0.50    3.70
 -12   0   7   -0.20    3.80
  12   0  -7    1.00    3.20
  12   0  -7   -2.60    3.20
 -12   0   7    5.30    3.80
 -12   0   7    1.00    1.80
 -11   0   7   34.60    4.90
  11   0  -7   40.20    6.80
  11   0  -7   33.10    6.50
 -11   0   7   33.70    6.60
 -11   0   7   32.10    6.60
  10   0  -7   -0.30    2.10
  10   0  -7    1.80    2.90
 -10   0   7    2.60    2.80
 -10   0   7   -2.90    2.00
 -10   0   7    1.60    1.50
  -9   0   7   -1.00    2.00
   9   0  -7   -0.70    2.40
   9   0  -7    0.30    2.00
  -9   0   7    4.80    1.80
  -9   0   7    2.70    2.70
  -8   0   7   -0.20    0.90
   8   0  -7    0.40    2.10
  -8   0   7    1.50    2.00
  -8   0   7   -2.60    2.00
   8   0  -7   -1.70    1.80
  -7   0   7  746.63   21.00
   7   0  -7  744.73   25.60
   7   0  -7  747.23   26.10
  -7   0   7  758.32   26.80
  -7   0   7  795.42   27.20
  -6   0   7   -1.20    1.30
   6   0  -7   -0.70    1.80
  -6   0   7    0.60    0.70
   6   0  -7   -0.80    1.40
  -6   0   7    0.80    1.80
  -5   0   7  669.53   23.00
   5   0  -7  648.44   22.40
  -5   0   7  619.04   22.30
   5   0  -7  687.83   22.30
  -4   0   7    0.30    1.50
   4   0  -7   -1.60    1.10
  -4   0   7    0.60    1.30
   4   0  -7   -1.50    1.30
   3   0  -7    1.00    1.20
   3   0  -7   -0.20    1.10
  -3   0   7    4.80    2.00
  -3   0   7    1.80    1.40
  -2   0   7    2.90    1.80
   2   0  -7    0.90    1.10
   2   0  -7   -0.20    1.10
  -1   0   7 3621.94   86.29
   1   0  -7 3534.45   85.19
   1   0  -7 3475.55   85.69
  -1   0   7 3494.75   85.49
   0   0   7    2.00    1.40
   0   0   7    2.50    1.50
   0   0  -7    5.00    1.80
   0   0  -7    2.80    1.70
   1   0   7 5325.37  127.49
  -1   0  -7 5309.97  127.49
  -1   0  -7 5465.75  127.99
   1   0   7 5582.74  128.59
  -2   0  -7    1.00    1.60
   2   0   7   -1.30    1.10
  -2   0  -7   -0.70    1.10
   2   0   7   -2.20    0.90
  -3   0  -7    3.90    2.00
   3   0   7    0.80    1.70
   3   0   7    0.70    1.40
  -3   0  -7    1.00    1.90
  -4   0  -7    0.00    1.50
  -4   0  -7    1.20    1.70
   4   0   7   -0.50    1.40
   4   0   7    0.40    1.40
  -5   0  -7  357.66   15.60
   5   0   7  355.26   15.70
  -5   0  -7  358.86   16.20
   5   0   7  365.46   16.20
   6   0   7    1.30    2.20
   6   0   7    0.30    2.00
  -6   0  -7    0.50    1.90
  -6   0  -7   -0.40    1.50
   7   0   7  250.77   13.60
  -7   0  -7  235.88   13.30
   7   0   7  257.97   14.30
  -7   0  -7  259.37   14.30
   8   0   7   -0.50    2.30
  -8   0  -7    2.20    3.00
   8   0   7    3.80    2.80
  -8   0  -7    1.20    2.20
  -9   0  -7   76.89    8.30
   9   0   7   85.09    9.10
   9   0   7   65.79    7.50
  -9   0  -7   91.69    9.40
  10   0   7   -2.30    2.80
 -10   0  -7    3.90    3.50
  10   0   7    0.00    3.30
 -10   0  -7    1.20    2.80
 -11   0  -7  162.28   14.80
  11   0   7  172.58   13.90
 -11   0  -7  170.58   13.80
 -12   0  -7    3.20    3.80
  12   0   7   -3.30    3.20
  12   0   7   -1.20    3.90
 -12   0  -7   -0.50    4.10
 -13   0  -7    3.00    5.30
  13   0   7    9.40    5.40
  14   0   7    0.90    5.60
  14   0   7    6.10    5.60
 -14   0  -7    4.20    5.40
 -14   0  -7    8.50    6.10
  15   0   7   12.20    7.50
 -15   0  -7   19.50    7.80
 -16  -1   7   -1.70    3.50
 -16  -1   7    3.40    6.20
  16  -1  -7    3.40    4.90
  16  -1  -7    0.00    7.10
 -16   1   7   -8.90    6.10
 -16   1   7    5.20    3.10
  15  -1  -7    0.20    5.70
 -15  -1   7   -1.10    4.70
 -15  -1   7    9.20    5.70
  15  -1  -7    5.20    4.10
 -15  -1   7    2.80    3.50
  15   1  -7  -11.70    5.90
 -15   1   7    0.60    5.30
  15   1  -7    1.20    5.00
 -15   1   7   -0.90    2.40
 -15   1   7   -0.60    6.20
 -14  -1   7   -1.90    2.50
 -14  -1   7    3.50    4.70
  14  -1  -7   -1.40    3.50
 -14  -1   7    5.70    5.30
  14   1  -7    1.40    4.40
 -14   1   7    4.50    8.00
 -14   1   7    1.20    4.20
 -13  -1   7   -0.10    3.80
  13  -1  -7   -0.40    4.40
 -13  -1   7    2.80    2.90
  13  -1  -7   -0.70    3.60
 -13   1   7   14.70    5.20
 -13   1   7    1.30    4.90
  13   1  -7    5.10    4.60
  13   1  -7    9.00    4.30
  12  -1  -7    5.30    3.30
 -12  -1   7    6.40    4.00
 -12  -1   7   10.00    3.30
  12  -1  -7    3.90    4.20
 -12   1   7    6.30    3.90
  12   1  -7    6.90    4.10
 -12   1   7   11.10    4.30
 -11  -1   7    7.50    3.90
  11  -1  -7    7.10    3.50
  11  -1  -7    6.50    3.30
 -11  -1   7    7.30    2.90
 -11   1   7    5.90    3.80
  11   1  -7    6.40    3.00
 -11   1   7    4.80    3.40
  11   1  -7    7.40    4.40
 -10  -1   7   61.09    9.90
 -10  -1   7   52.59    5.40
  10  -1  -7   57.39    7.40
  10  -1  -7   64.89    7.40
 -10  -1   7   33.20    6.30
 -10   1   7   41.10    7.00
  10   1  -7   42.00    7.00
  10   1  -7   50.09    7.40
 -10   1   7   58.99    8.60
  -9  -1   7   95.29    9.20
  -9  -1   7  112.99    7.40
  -9  -1   7  107.19    9.30
   9  -1  -7  109.09    8.60
   9  -1  -7   98.09    7.90
   9   1  -7   88.29    8.20
   9   1  -7  104.79    9.20
  -9   1   7   82.19    9.10
  -9   1   7   94.69    8.40
  -8  -1   7    2.40    2.30
   8  -1  -7    3.90    2.20
   8  -1  -7    0.30    2.10
  -8  -1   7    0.40    1.40
   8   1  -7   -0.80    2.00
   8   1  -7    7.30    2.70
  -8   1   7   -1.50    2.20
  -8   1   7    2.90    2.30
  -7  -1   7   23.20    4.00
   7  -1  -7   22.80    4.10
  -7  -1   7   24.90    4.70
   7  -1  -7   26.70    4.50
  -7  -1   7   32.50    5.40
  -7   1   7   37.00    5.60
   7   1  -7   32.60    5.60
   7   1  -7   24.30    4.70
  -7   1   7   31.10    5.20
  -6  -1   7   26.60    4.70
  -6  -1   7   26.50    3.60
   6  -1  -7   22.60    3.80
   6  -1  -7   23.10    4.00
  -6  -1   7   14.70    3.50
   6   1  -7   19.50    4.10
   6   1  -7   15.80    3.70
  -6   1   7   18.60    3.80
  -6   1   7   25.60    4.50
  -5  -1   7   23.00    2.60
   5  -1  -7   20.80    3.40
  -5  -1   7   19.60    4.10
  -5  -1   7   15.30    3.60
   5  -1  -7   26.90    4.10
   5   1  -7   15.80    3.40
  -5   1   7   19.30    3.70
   5   1  -7   17.80    3.70
  -5   1   7   18.30    3.70
  -4  -1   7  148.59    9.00
   4  -1  -7  145.49    7.60
   4  -1  -7  141.29    7.90
  -4  -1   7  160.48    9.30
  -4   1   7  164.48    8.70
  -4   1   7  141.69    8.40
   4   1  -7  131.69    8.30
   4   1  -7  138.89    8.80
   3  -1  -7  533.05   17.40
  -3  -1   7  532.75   19.40
   3  -1  -7  540.35   18.10
  -3  -1   7  554.14   19.60
   3   1  -7  520.45   19.40
  -3   1   7  566.24   19.10
   3   1  -7  556.94   17.00
   3   1  -7  567.44   19.50
  -3   1   7  552.34   18.60
   2  -1  -7   72.19    5.10
  -2  -1   7   66.89    5.60
  -2  -1   7   74.09    5.90
   2  -1  -7   71.49    4.90
  -2   1   7   66.59    5.20
   2   1  -7   68.89    5.70
   2   1  -7   58.89    6.20
  -2   1   7   58.19    4.80
   2   1  -7   78.89    5.90
   1  -1  -7  117.29    6.90
  -1  -1   7  115.59    7.40
   1  -1  -7  135.09    4.80
   1  -1  -7  133.69    7.10
  -1  -1   7  135.49    7.90
  -1   1   7  127.49    7.20
   1   1  -7  130.29    7.90
   1   1  -7  136.99    7.80
  -1   1   7  132.59    7.50
   0  -1   7  249.78   11.10
   0  -1   7  235.58   11.00
   0  -1  -7  228.08   10.00
   0  -1  -7  221.98    9.90
   0   1  -7  225.68   10.90
   0   1   7  243.58   10.40
   0   1   7  233.18   10.50
   0   1  -7  255.07   11.10
   1  -1   7  544.25   19.50
  -1  -1  -7  556.44   18.50
   1  -1   7  570.84   19.40
  -1  -1  -7  600.14   18.70
   1   1   7  557.14   19.00
  -1   1  -7  584.54   19.80
   1   1   7  553.84   18.60
  -1   1  -7  528.45   19.00
  -2  -1  -7    0.50    1.50
   2  -1   7   -0.30    1.20
  -2  -1  -7    2.60    1.40
   2  -1   7    2.10    1.50
  -2   1  -7    2.10    1.70
   2   1   7   -0.40    1.30
   2   1   7   -2.70    1.00
  -2   1  -7    1.90    1.70
   3  -1   7   40.90    4.70
   3  -1   7   38.50    4.30
  -3  -1  -7   36.20    4.10
  -3  -1  -7   48.80    4.90
  -3   1  -7   45.80    4.90
  -3   1  -7   43.70    4.80
   3   1   7   44.90    4.90
   3   1   7   36.00    5.10
  -4  -1  -7  102.89    7.30
   4  -1   7  125.79    8.60
  -4  -1  -7  123.89    8.30
   4  -1   7  126.39    8.20
   4   1   7  125.09    8.30
   4   1   7  126.99    8.50
  -4   1  -7  132.49    8.80
  -4   1  -7  123.29    8.50
   5  -1   7  214.78   11.30
  -5  -1  -7  237.48   11.70
   5  -1   7  218.28   12.20
  -5  -1  -7  239.68   12.30
  -5   1  -7  216.68   12.20
   5   1   7  212.18   11.90
  -5   1  -7  207.48   11.70
   5   1   7  241.08   12.20
  -6  -1  -7   91.49    7.50
  -6  -1  -7  107.69    8.40
   6  -1   7  106.19    8.70
   6  -1   7   99.09    7.80
  -6   1  -7   94.59    7.90
   6   1   7   91.59    7.80
  -6   1  -7  103.29    8.70
   6   1   7  107.99    8.80
   7  -1   7    7.90    3.10
  -7  -1  -7    1.50    2.00
  -7  -1  -7    1.70    2.50
   7  -1   7    3.70    2.80
   7   1   7    4.60    2.60
  -7   1  -7    1.30    2.70
  -7   1  -7    1.10    2.50
   7   1   7    0.90    2.80
   8  -1   7   35.60    5.90
   8  -1   7   34.40    6.60
  -8  -1  -7   37.30    7.20
  -8  -1  -7   37.70    6.70
   8   1   7   31.20    6.00
   8   1   7   21.90    5.30
  -8   1  -7   31.90    5.90
  -8   1  -7   38.40    6.90
  -9  -1  -7   44.30    7.20
   9  -1   7   34.10    6.30
  -9  -1  -7   54.69    7.60
   9  -1   7   40.40    7.20
  -9   1  -7   63.79    8.90
   9   1   7   48.80    7.90
  -9   1  -7   46.50    7.70
   9   1   7   46.20    7.80
 -10  -1  -7    3.00    3.40
 -10  -1  -7    3.90    3.60
  10  -1   7   -1.50    3.00
  10  -1   7    3.40    3.30
  10   1   7    4.30    3.90
  10   1   7   -0.10    3.00
 -10   1  -7    4.30    3.70
 -11  -1  -7   16.60    5.10
 -11  -1  -7    6.80    3.80
  11  -1   7   13.80    5.40
  11  -1   7   14.80    5.20
 -11   1  -7   21.50    6.00
  11   1   7   20.80    5.90
  12  -1   7    4.20    4.40
 -12  -1  -7    5.60    3.60
  12   1   7   10.40    4.90
 -12   1  -7    9.90    4.40
  13  -1   7   18.70    6.40
  13  -1   7   23.50    7.10
 -13  -1  -7   19.60    7.10
 -13  -1  -7   37.90    8.00
  13   1   7   36.10    8.20
  13   1   7   23.00    7.10
 -13   1  -7   23.90    7.60
 -13   1  -7   18.00    6.70
 -14  -1  -7   -6.90    5.30
  14  -1   7    5.20    5.70
  14  -1   7    5.10    4.70
 -14  -1  -7   13.50    6.30
  14   1   7    9.80    6.10
 -14   1  -7   11.10    6.80
 -14   1  -7    5.70    6.30
  14   1   7    9.40    6.20
  15  -1   7   12.20    6.70
  15   1   7    1.10    5.90
 -15   1  -7   12.00    7.00
 -15  -2   7   -1.90    3.60
  15  -2  -7    4.30    4.60
 -15  -2   7    6.40    5.20
 -15   2   7    1.30    6.80
  15   2  -7   -0.10    6.10
 -15   2   7  -10.40    4.90
  14  -2  -7   -1.40    3.70
 -14  -2   7   -0.50    3.10
  14  -2  -7   -3.70    4.70
 -14  -2   7    4.50    5.20
 -14  -2   7   -6.30    4.50
 -14   2   7   -9.90    4.10
  14   2  -7  -11.00    3.70
  14   2  -7   -1.10    5.50
 -13  -2   7    3.80    4.50
 -13  -2   7    5.10    4.50
  13  -2  -7    5.20    4.30
 -13  -2   7    0.10    2.70
 -13   2   7   -3.60    3.50
  13   2  -7   -1.40    4.30
 -13   2   7    2.00    4.20
  13   2  -7    4.00    4.30
  12  -2  -7   12.10    3.90
 -12  -2   7   12.80    4.90
 -12  -2   7   15.30    4.30
  12  -2  -7   12.40    4.80
 -12   2   7   10.60    4.60
  12   2  -7    0.00    4.10
 -12   2   7   13.40    4.90
 -11  -2   7    1.20    3.00
  11  -2  -7   -0.90    2.90
  11  -2  -7    1.50    2.40
 -11  -2   7   -1.90    1.90
 -11  -2   7   -7.20    3.10
 -11   2   7    2.70    3.10
 -11   2   7   -1.30    2.90
  11   2  -7    4.60    3.00
 -10  -2   7   14.50    5.30
 -10  -2   7   12.50    3.90
  10  -2  -7    4.70    3.20
 -10  -2   7   19.40    5.30
  10  -2  -7    7.70    3.00
  10   2  -7   13.50    6.10
 -10   2   7   18.10    5.20
 -10   2   7   26.40    5.60
  10   2  -7   11.80    4.50
   9  -2  -7  152.58    9.10
  -9  -2   7  162.58   10.10
  -9  -2   7  176.58   12.20
   9  -2  -7  162.48   10.00
  -9  -2   7  157.58   11.80
  -9   2   7  177.98   11.60
  -9   2   7  164.98   12.60
   9   2  -7  151.78   11.90
   9   2  -7  178.08   12.10
  -8  -2   7   56.49    7.70
   8  -2  -7   56.29    5.60
   8  -2  -7   55.09    5.20
  -8  -2   7   45.60    6.90
  -8  -2   7   57.29    5.70
  -8   2   7   55.89    6.40
   8   2  -7   56.19    7.60
   8   2  -7   50.99    7.50
  -8   2   7   65.19    6.70
   7  -2  -7  187.68    9.20
   7  -2  -7  201.58    9.90
  -7  -2   7  201.88   12.10
  -7  -2   7  200.58   10.40
  -7  -2   7  199.78   12.00
   7   2  -7  187.38   11.80
   7   2  -7  190.78   12.30
  -7   2   7  183.58   10.60
  -7   2   7  195.68   11.00
  -6  -2   7  103.29    8.30
   6  -2  -7  107.29    6.20
  -6  -2   7  113.39    8.60
  -6  -2   7  122.19    7.60
   6  -2  -7  111.69    6.70
   6   2  -7  121.09    9.10
  -6   2   7  104.09    7.40
  -6   2   7  116.09    7.80
   6   2  -7  107.89    6.40
   6   2  -7  101.79    8.20
  -6   2   7  114.49    5.10
   5  -2  -7  107.29    5.90
  -5  -2   7  103.99    7.90
  -5  -2   7  105.79    8.20
   5  -2  -7  120.69    6.60
  -5  -2   7  126.89    7.40
  -5   2   7  114.59    7.50
  -5   2   7  124.19    7.80
   5   2  -7  119.49    8.60
   5   2  -7  122.29    8.60
   5   2  -7  109.39    6.60
   4  -2  -7   43.10    3.50
  -4  -2   7   37.60    5.30
  -4  -2   7   52.09    5.40
   4  -2  -7   47.70    3.90
  -4   2   7   48.30    4.70
   4   2  -7   45.90    5.10
   4   2  -7   44.20    4.20
   4   2  -7   36.70    5.50
  -4   2   7   43.50    4.30
   3  -2  -7  182.48    7.60
  -3  -2   7  195.48   10.30
   3  -2  -7  201.48    8.10
  -3  -2   7  183.08   10.20
  -3   2   7  178.48    9.00
  -3   2   7  192.48    8.90
   3   2  -7  198.38   10.80
   3   2  -7  195.28   10.40
   3   2  -7  175.18    8.90
  -2  -2   7  113.39    7.60
  -2  -2   7  130.19    7.90
   2  -2  -7  110.89    5.60
   2  -2  -7  113.69    5.70
   2   2  -7  123.29    7.30
  -2   2   7  110.99    6.50
   2   2  -7  128.89    8.00
   2   2  -7  117.79    8.10
  -2   2   7  105.09    6.60
  -1  -2   7  424.56   16.20
   1  -2  -7  421.26   13.30
   1  -2  -7  409.96   13.00
   1  -2  -7  407.76   13.10
  -1  -2   7  410.76   15.90
   1   2  -7  393.36   16.00
   1   2  -7  424.76   15.70
   1   2  -7  416.56   16.00
  -1   2   7  424.56   14.90
  -1   2   7  383.96   14.00
   0  -2  -7  805.02   22.20
   0  -2  -7  804.62   22.50
   0  -2  -7  789.82   22.30
   0  -2   7  784.92   25.30
   0  -2   7  804.42   25.00
   0   2  -7  796.22   25.60
   0   2   7  757.92   23.20
   0   2  -7  788.02   25.10
  -1  -2  -7  973.90   28.00
  -1  -2  -7 1000.80   27.30
   1  -2   7 1008.00   29.90
  -1  -2  -7  991.00   27.70
   1  -2   7 1064.69   30.80
  -1   2  -7 1008.50   30.20
   1   2   7  963.60   28.60
   1   2   7 1051.39   29.30
   2  -2   7  686.13   23.00
  -2  -2  -7  684.53   20.50
   2  -2   7  668.83   22.20
  -2  -2  -7  698.53   20.90
  -2  -2  -7  691.03   20.90
  -2   2  -7  666.53   22.60
   2   2   7  677.33   22.00
  -2   2  -7  668.13   23.00
   2   2   7  629.74   21.50
  -3  -2  -7  543.25   17.50
  -3  -2  -7  512.55   17.70
   3  -2   7  507.15   18.40
   3  -2   7  504.05   19.30
  -3  -2  -7  504.35   17.40
   3   2   7  535.45   18.90
  -3   2  -7  490.15   19.20
   3   2   7  519.75   18.70
  -3   2  -7  531.45   19.60
   4  -2   7    1.00    1.50
  -4  -2  -7    0.80    1.30
   4  -2   7    2.30    1.80
  -4  -2  -7    1.00    1.60
   4   2   7    2.50    2.00
  -4   2  -7   -1.20    1.50
  -4   2  -7   -0.70    1.60
   4   2   7    0.50    1.60
   5  -2   7    7.30    2.80
   5  -2   7    6.60    2.90
  -5  -2  -7    4.60    2.40
  -5  -2  -7    5.70    2.20
   5   2   7    7.20    2.90
  -5   2  -7    4.50    2.40
   5   2   7   10.30    3.10
  -5   2  -7    5.50    2.60
  -6  -2  -7    2.10    2.20
  -6  -2  -7    0.00    1.90
   6  -2   7   -0.60    1.90
   6  -2   7    0.20    1.80
  -6   2  -7   -1.10    1.90
  -6   2  -7    0.20    2.30
   6   2   7    0.60    2.10
   6   2   7    1.60    2.00
  -7  -2  -7   29.40    5.20
   7  -2   7   31.80    5.40
  -7  -2  -7   30.80    5.50
   7  -2   7   30.40    5.60
   7   2   7   21.70    5.00
   7   2   7   29.30    5.70
  -7   2  -7   24.10    5.40
  -7   2  -7   24.90    5.20
  -8  -2  -7  281.77   14.70
  -8  -2  -7  261.97   14.10
   8  -2   7  271.67   14.20
   8  -2   7  282.67   15.60
   8   2   7  296.17   16.40
  -8   2  -7  283.77   16.30
   8   2   7  298.87   16.20
  -8   2  -7  282.47   15.80
  -9  -2  -7  176.78   11.70
   9  -2   7  192.08   12.20
  -9  -2  -7  176.58   11.80
   9  -2   7  167.58   12.30
   9   2   7  177.38   13.10
  -9   2  -7  194.68   13.80
 -10  -2  -7    6.60    3.80
  10  -2   7    4.50    3.40
  10  -2   7    7.10    4.10
 -10  -2  -7   -2.40    3.10
 -10   2  -7    0.50    3.60
  10   2   7    3.40    4.40
 -10   2  -7   12.50    4.70
  10   2   7    1.30    3.40
  11  -2   7    5.50    4.20
 -11  -2  -7    4.20    3.80
 -11  -2  -7    6.10    4.10
  11  -2   7   15.60    4.80
  11   2   7   23.70    6.70
 -11   2  -7   11.20    5.20
 -11   2  -7    0.20    4.70
  11   2   7   10.50    4.90
  12  -2   7    8.00    4.90
 -12  -2  -7   10.90    4.70
  12   2   7    9.20    5.60
 -12   2  -7   12.30    5.50
  12   2   7   13.80    5.40
 -12   2  -7   16.90    6.20
 -13  -2  -7   47.60    9.20
 -13  -2  -7   62.69    9.90
  13  -2   7   35.70    7.80
  13  -2   7   62.69    9.60
  13   2   7   49.90    9.20
  13   2   7   44.60    9.30
 -13   2  -7   58.69   10.70
 -13   2  -7   52.79   10.10
 -14  -2  -7    1.60    5.90
  14  -2   7   -2.80    5.20
 -14  -2  -7   -1.20    5.10
  14  -2   7   -0.90    4.80
  14   2   7    3.50    7.10
  15  -2   7   12.70    6.70
  15  -2   7    2.90    6.90
 -15  -2  -7   -1.10    6.00
  15   2   7    5.90    5.60
 -15   2  -7   15.50    6.90
  15  -3  -7   -5.30    4.70
  15  -3  -7    5.30    4.20
 -15  -3   7   -1.80    4.00
  15   3  -7    2.80    5.90
 -15   3   7    5.70    7.20
 -14  -3   7   11.60    5.80
  14  -3  -7   -2.40    4.40
  14  -3  -7    6.70    3.90
 -14  -3   7   12.20    4.80
 -14  -3   7   -2.50    5.40
 -14   3   7   20.90    8.10
  14   3  -7    7.40    6.30
 -14   3   7    0.40    5.40
  14   3  -7   11.60    6.20
 -13  -3   7   13.60    5.20
 -13  -3   7  -10.70    5.30
  13  -3  -7    1.10    2.90
  13  -3  -7    1.60    3.60
 -13  -3   7    3.20    3.40
 -13   3   7    3.10    5.20
 -13   3   7   -1.00    4.30
  13   3  -7    7.60    5.20
  13   3  -7    9.90    5.40
 -12  -3   7    7.90    5.20
  12  -3  -7    3.30    3.40
 -12  -3   7   11.20    4.30
 -12  -3   7    3.60    3.40
  12  -3  -7    5.70    3.00
 -12   3   7   -0.10    3.80
 -12   3   7    8.90    4.60
  12   3  -7    5.90    4.50
  11  -3  -7   48.00    4.90
 -11  -3   7   38.70    7.00
 -11  -3   7   42.20    8.80
 -11  -3   7   41.20    7.00
  11  -3  -7   38.60    5.50
 -11   3   7   34.00    7.00
 -11   3   7   49.70    7.60
  11   3  -7   44.30    8.10
 -10  -3   7   18.70    4.70
 -10  -3   7   15.60    5.30
  10  -3  -7   19.00    3.80
 -10  -3   7   23.70    5.70
  10  -3  -7   15.60    3.10
  10   3  -7   17.90    5.20
 -10   3   7   18.80    5.20
  10   3  -7   17.60    5.30
 -10   3   7   10.20    4.10
  -9  -3   7   66.29    8.90
   9  -3  -7   54.09    5.10
  -9  -3   7   71.89    9.30
  -9  -3   7   62.19    7.30
  -9   3   7   75.39    7.60
   9   3  -7   67.49    7.70
  -9   3   7   71.49    7.40
   9   3  -7   48.00    7.60
   8  -3  -7    3.80    1.70
  -8  -3   7    1.60    2.40
  -8  -3   7    0.80    2.60
  -8  -3   7   -0.40    2.10
   8  -3  -7    1.10    1.20
   8   3  -7    5.00    3.20
  -8   3   7   -3.30    2.00
   8   3  -7    6.60    3.50
  -8   3   7   -0.50    2.10
  -7  -3   7   29.50    5.40
  -7  -3   7   40.80    6.20
   7  -3  -7   36.30    3.80
   7  -3  -7   34.00    2.70
  -7  -3   7   34.80    7.00
   7   3  -7   40.20    6.60
   7   3  -7   35.70    6.40
   7   3  -7   35.20    5.10
  -7   3   7   37.20    5.50
  -7   3   7   36.80    5.30
  -7   3   7   35.10    3.80
   6  -3  -7    2.40    0.90
  -6  -3   7    2.80    2.40
  -6  -3   7    3.70    1.90
  -6  -3   7    2.00    2.30
   6  -3  -7    1.90    0.80
  -6   3   7    3.40    1.60
   6   3  -7    1.60    2.50
   6   3  -7    1.60    1.50
   6   3  -7    3.60    2.60
  -6   3   7   -0.30    1.60
  -6   3   7    0.30    1.70
  -5  -3   7   23.60    4.50
  -5  -3   7   35.80    5.40
   5   3  -7   32.90    5.60
  -5   3   7   30.30    3.20
   5   3  -7   28.80    4.70
   5   3  -7   43.80    6.50
  -5   3   7   30.50    4.30
  -5   3   7   38.20    4.20
  -4  -3   7    1.60    1.80
  -4  -3   7   -1.10    1.50
  -4   3   7    3.70    1.70
   4   3  -7    2.80    1.80
  -4   3   7    2.60    1.30
   4   3  -7   -0.10    1.80
   4   3  -7    1.40    2.30
  -4   3   7    5.60    2.10
  -3  -3   7    0.10    1.50
  -3  -3   7    1.10    1.50
   3   3  -7   -0.30    1.60
  -3   3   7    0.70    1.20
   3   3  -7    1.10    1.30
  -3   3   7    0.30    1.40
   3   3  -7    1.10    1.70
  -3   3   7    0.10    0.80
  -2  -3   7  158.88    9.30
  -2  -3   7  152.38    9.00
  -2   3   7  166.58    8.00
  -2   3   7  156.48    7.10
   2   3  -7  150.18    9.50
  -2   3   7  150.78    7.30
   2   3  -7  178.98    9.90
   2   3  -7  160.48    9.90
  -1  -3   7   11.60    3.00
   1  -3  -7   10.80    3.00
  -1  -3   7   10.90    2.90
   1   3  -7   11.80    3.10
   1   3  -7   10.00    2.90
  -1   3   7   12.60    2.50
   1   3  -7    9.80    3.00
  -1   3   7   10.90    2.30
   0  -3  -7    2.70    1.50
   0  -3   7    7.60    2.60
   0  -3   7    6.60    2.40
   0   3   7    5.40    1.90
   0   3  -7    3.90    2.10
   0   3  -7    8.70    2.70
  -1  -3  -7  106.79    7.00
   1  -3   7  109.99    7.20
  -1  -3  -7   95.09    3.30
  -1  -3  -7   94.69    3.40
   1  -3   7   98.79    7.10
   1   3   7   88.69    6.10
   1   3   7  100.99    6.30
  -1   3  -7  108.99    7.50
  -2  -3  -7    3.70    1.20
  -2  -3  -7    1.70    1.60
   2  -3   7    0.20    1.90
  -2  -3  -7    3.20    1.20
   2  -3   7    3.80    2.00
   2   3   7    1.90    1.70
  -2   3  -7    4.10    2.30
  -2   3  -7    3.90    2.00
   2   3   7    2.90    1.80
  -3  -3  -7   62.19    4.30
  -3  -3  -7   59.39    4.10
  -3  -3  -7   68.29    6.00
   3  -3   7   64.39    6.00
   3  -3   7   70.99    5.80
   3   3   7   63.19    5.80
   3   3   7   71.89    6.00
  -3   3  -7   67.49    6.50
  -3   3  -7   61.69    6.10
  -4  -3  -7  317.57   14.40
  -4  -3  -7  298.27   11.50
  -4  -3  -7  308.47   11.80
   4  -3   7  289.77   14.00
   4  -3   7  291.57   13.20
  -4   3  -7  317.67   15.10
   4   3   7  314.17   14.10
  -4   3  -7  326.57   14.90
   4   3   7  311.87   14.10
  -5  -3  -7   96.49    7.60
   5  -3   7   93.89    7.90
   5  -3   7   94.29    7.10
  -5  -3  -7   90.89    6.40
   5   3   7   92.19    7.70
  -5   3  -7   88.19    8.10
  -5   3  -7   92.89    8.00
   5   3   7  112.09    8.50
   6  -3   7  297.27   13.70
  -6  -3  -7  322.67   13.20
  -6  -3  -7  303.87   13.10
  -6  -3  -7  293.97   14.80
   6  -3   7  312.77   15.30
   6   3   7  278.17   14.80
  -6   3  -7  274.37   15.00
   6   3   7  282.17   14.90
  -7  -3  -7  222.08   11.60
   7  -3   7  231.88   13.20
  -7  -3  -7  210.58   11.30
  -7  -3  -7  219.78   12.80
   7  -3   7  215.78   11.80
   7   3   7  207.18   13.30
  -7   3  -7  216.98   13.70
  -7   3  -7  228.28   13.90
  -8  -3  -7   16.20    3.90
   8  -3   7   10.30    4.20
  -8  -3  -7    7.50    3.10
   8  -3   7    5.10    3.20
  -8  -3  -7    7.30    3.40
  -8   3  -7    8.30    6.20
   8   3   7    5.40    4.10
   8   3   7   11.00    4.60
  -8   3  -7   11.20    4.20
   9  -3   7   80.89    7.80
  -9  -3  -7  113.29    8.90
  -9  -3  -7   78.49    8.20
   9  -3   7  103.29    9.50
  -9   3  -7  101.29   10.40
   9   3   7   76.69   10.10
  -9   3  -7   83.19    9.00
   9   3   7  100.29   10.10
  10  -3   7    2.80    3.30
 -10  -3  -7    2.90    3.00
 -10  -3  -7   -2.20    3.10
 -10  -3  -7   -3.40    1.70
  10  -3   7   -3.50    3.00
  10   3   7    7.10    4.00
 -10   3  -7   -0.90    3.20
  10   3   7   -0.60    3.70
 -10   3  -7    0.00    3.80
  11  -3   7   21.40    5.60
 -11  -3  -7   16.10    4.80
 -11  -3  -7   11.00    4.20
 -11  -3  -7   18.80    5.30
  11  -3   7    5.00    3.90
  11   3   7    9.40    5.40
 -11   3  -7    7.40    4.50
 -11   3  -7   14.20    5.40
  11   3   7    9.00    5.00
 -12  -3  -7   26.10    5.20
 -12  -3  -7   35.40    6.90
  12  -3   7   31.20    6.30
 -12   3  -7   53.19    9.50
  12   3   7   34.10    8.10
  13  -3   7   -7.80    4.70
  13  -3   7    7.70    5.10
 -13  -3  -7    8.10    5.80
 -13  -3  -7    4.90    4.20
 -13  -3  -7   -1.80    4.10
  13   3   7    7.70    6.10
 -13   3  -7    2.50    6.10
 -13   3  -7   11.40    6.30
  13   3   7   12.70    6.70
 -14  -3  -7    4.90    4.90
 -14  -3  -7    0.80    6.20
 -14  -3  -7    0.10    4.90
  14  -3   7    4.30    5.10
 -14   3  -7   -1.40    5.30
  14   3   7    8.90    6.20
 -14  -4   7   -3.10    3.90
 -14  -4   7    3.90    6.70
  14  -4  -7   -1.90    2.10
 -14  -4   7   -0.30    5.20
  14  -4  -7    1.20    2.10
 -14   4   7    1.40    6.30
 -14   4   7   -8.10    5.00
  14   4  -7   -3.40    6.10
 -13  -4   7    1.80    3.70
 -13  -4   7    2.30    6.50
 -13  -4   7    4.00    4.90
 -13   4   7   12.10    6.00
  13   4  -7   -1.70    5.20
  13   4  -7    4.40    6.60
 -13   4   7    2.80    4.60
 -12  -4   7    9.40    5.60
 -12  -4   7   -5.50    3.70
 -12  -4   7    7.50    4.60
  12   4  -7    2.50    5.20
  12   4  -7    7.10    4.50
 -12   4   7    0.80    4.70
 -12   4   7   -4.60    3.50
 -11  -4   7    6.80    3.90
 -11  -4   7    7.80    4.40
 -11   4   7    6.40    4.00
  11   4  -7    1.30    4.50
  11   4  -7   12.90    4.90
 -11   4   7    4.20    3.80
 -10  -4   7   38.90    7.40
 -10  -4   7   34.50    7.10
  10   4  -7   28.40    6.70
 -10   4   7   41.70    7.00
 -10   4   7   50.39    7.30
  10   4  -7   38.10    7.40
  -9  -4   7   27.60    5.60
  -9  -4   7   27.20    6.10
  -9  -4   7   25.90    6.20
   9   4  -7   33.30    6.40
  -9   4   7   25.50    4.90
  -9   4   7   26.90    5.00
   9   4  -7   27.80    6.70
  -9   4   7   23.80    5.30
  -8  -4   7   14.50    4.50
  -8  -4   7   14.70    4.60
  -8  -4   7   27.30    5.80
   8   4  -7   24.10    4.50
   8   4  -7   20.30    5.10
   8   4  -7   21.30    5.50
  -8   4   7   21.60    4.50
  -8   4   7   24.00    4.40
  -8   4   7   19.70    4.20
  -7  -4   7   33.50    6.20
  -7  -4   7   39.80    6.30
   7   4  -7   20.60    5.10
  -7   4   7   26.00    4.50
   7   4  -7   31.20    5.90
  -7   4   7   25.70    4.50
   7   4  -7   30.30    5.10
  -7   4   7   26.30    4.60
  -6  -4   7  143.09    9.90
  -6  -4   7  153.28   10.90
  -6  -4   7  137.99    9.60
  -6   4   7  126.39    8.10
   6   4  -7  149.19   10.90
   6   4  -7  117.29    9.50
   6   4  -7  136.59    9.70
  -6   4   7  144.39    8.60
  -6   4   7  148.39    8.40
  -5  -4   7    6.40    2.90
   5   4  -7    0.20    1.70
   5   4  -7    1.80    2.90
  -5   4   7    1.80    1.80
  -5   4   7    2.70    1.70
  -5   4   7    3.00    1.90
   5   4  -7    2.80    2.70
  -4  -4   7    1.90    2.00
  -4  -4   7   -0.10    1.80
   4   4  -7    5.80    2.90
  -4   4   7    3.10    1.70
   4   4  -7    0.40    1.90
   4   4  -7    3.70    2.60
  -4   4   7    3.10    1.60
  -3  -4   7   34.90    5.10
  -3  -4   7   40.60    5.30
   3   4  -7   39.10    5.90
  -3   4   7   37.60    4.30
  -3   4   7   39.70    3.60
  -3   4   7   43.30    3.90
   3   4  -7   49.00    7.40
   3   4  -7   34.10    5.60
  -2  -4   7   40.80    5.30
  -2  -4   7   43.20    4.90
  -2   4   7   34.50    4.50
  -2   4   7   43.10    4.50
   2   4  -7   44.90    6.80
   2   4  -7   27.10    5.00
   2   4  -7   36.60    5.30
  -2   4   7   40.40    3.60
  -1  -4   7   13.40    3.30
  -1  -4   7    8.40    2.50
   1  -4  -7    6.70    2.70
   1   4  -7   14.40    3.60
  -1   4   7    9.10    2.30
   1   4  -7   10.20    3.20
   1   4  -7    7.70    3.50
  -1   4   7   10.00    2.60
  -1   4   7    4.30    1.70
   0  -4  -7  515.25   19.60
   0  -4   7  509.65   18.10
   0  -4   7  507.25   18.30
   0   4   7  489.35   17.60
   0   4  -7  502.15   19.80
   0   4   7  551.44   16.80
   0   4  -7  509.35   19.30
   0   4  -7  511.85   21.80
   0   4   7  456.25   15.90
   1  -4   7   34.00    4.90
   1  -4   7   22.80    3.90
  -1  -4  -7   31.40    5.60
  -1   4  -7   29.70    4.90
   1   4   7   33.50    4.30
   1   4   7   35.40    3.90
  -1   4  -7   40.30    5.50
  -2  -4  -7  292.07   14.50
   2  -4   7  290.47   13.10
   2  -4   7  292.47   12.60
   2   4   7  323.17   12.80
  -2   4  -7  309.77   14.40
   2   4   7  299.57   12.60
  -2   4  -7  261.57   13.30
   3  -4   7   31.50    5.00
   3  -4   7   39.90    5.00
  -3  -4  -7   35.90    6.00
   3   4   7   41.30    4.70
  -3   4  -7   27.60    5.20
   3   4   7   34.00    4.90
  -3   4  -7   35.80    5.40
   4  -4   7  109.79    7.50
   4  -4   7  128.29    8.60
  -4  -4  -7  107.99    8.90
   4   4   7  130.49    8.60
   4   4   7  113.39    8.30
  -4   4  -7  119.99    9.30
  -4   4  -7  116.59    8.80
   5  -4   7  134.09    9.10
  -5  -4  -7  135.89    5.80
  -5  -4  -7  126.99   10.00
   5  -4   7  137.49    8.40
  -5  -4  -7  139.79    8.00
  -5   4  -7  124.09    9.70
  -5   4  -7  139.49   15.20
   5   4   7  120.89    9.20
   5   4   7  156.48   10.00
   6  -4   7   38.50    5.30
  -6  -4  -7   47.20    4.10
  -6  -4  -7   38.90    6.10
   6  -4   7   34.40    5.50
  -6  -4  -7   52.69    4.20
  -6   4  -7   41.20    6.80
  -6   4  -7   46.90    7.00
   6   4   7   49.80    7.10
   6   4   7   46.00    6.70
  -7  -4  -7   -0.20    1.60
   7  -4   7    0.10    2.10
  -7  -4  -7   -1.20    2.10
   7  -4   7    3.60    2.80
  -7   4  -7    1.30    3.00
   7   4   7   -0.90    3.10
   7   4   7    1.90    2.70
  -7   4  -7    2.90    2.90
  -8  -4  -7   39.70    6.50
   8  -4   7   49.30    6.80
  -8  -4  -7   50.79    5.50
   8  -4   7   43.00    6.00
  -8  -4  -7   45.70    5.70
  -8   4  -7   57.69    8.80
   8   4   7   35.40   10.40
  -8   4  -7   55.39    8.40
   8   4   7   57.79    8.60
  -9  -4  -7   24.50    4.50
  -9  -4  -7   22.00    4.50
   9  -4   7   27.60    5.00
  -9  -4  -7   30.80    6.40
   9  -4   7   21.00    4.90
  -9   4  -7   25.50    6.00
  -9   4  -7   18.40    5.50
   9   4   7   28.30    6.30
   9   4   7   23.80    6.40
 -10  -4  -7   65.99    7.30
  10  -4   7   45.60    7.10
  10  -4   7   48.40    7.70
 -10  -4  -7   44.20    7.60
 -10   4  -7   71.49   10.40
  10   4   7   63.29    9.80
  10   4   7   58.89   10.00
 -10   4  -7   51.49    9.00
 -11  -4  -7   32.50    6.50
 -11  -4  -7   31.20    5.90
  11  -4   7   29.80    6.30
  11  -4   7   35.10    6.70
 -11  -4  -7   26.80    6.10
  11   4   7   41.70    8.60
  11   4   7   42.00    8.80
 -11   4  -7   44.30    8.80
 -11   4  -7   40.30    8.50
 -12  -4  -7   39.30    7.50
  12  -4   7   37.20    7.10
  12  -4   7   33.50    6.90
 -12  -4  -7   33.80    8.00
  12   4   7   37.30    8.10
  12   4   7   22.40    8.30
 -12   4  -7   30.20    7.70
 -12   4  -7   27.30    7.60
 -13  -4  -7   -3.60    4.40
  13  -4   7    0.60    4.70
 -13  -4  -7    5.40    5.30
 -13   4  -7   -0.60    6.50
  13   4   7   -3.80    6.70
  13   4   7    4.90    7.60
 -13  -5   7    2.80    4.90
 -13  -5   7    1.90    5.20
 -13  -5   7    8.50    7.40
 -13   5   7    4.50    5.00
 -13   5   7    2.50    6.10
  13   5  -7   10.10    6.70
 -12  -5   7   -2.80    6.00
 -12  -5   7    4.60    4.70
 -12  -5   7   12.90    6.10
 -12   5   7   17.50    6.40
  12   5  -7    6.80    7.10
  12   5  -7    7.00    6.40
 -12   5   7   10.30    5.50
 -12   5   7   14.80    5.50
 -11  -5   7   -1.60    3.80
 -11  -5   7    2.80    4.00
 -11   5   7   -0.80    4.10
 -11   5   7    0.90    3.70
 -11   5   7    0.30    3.90
  11   5  -7   -6.50    5.40
  11   5  -7   -0.20    3.70
 -10  -5   7   51.69    9.70
 -10  -5   7   48.60    8.80
 -10  -5   7   30.30    7.20
 -10   5   7   40.20    7.00
 -10   5   7   41.80    6.70
 -10   5   7   49.20    7.30
  10   5  -7   44.00    8.60
  10   5  -7   39.80    8.00
  -9  -5   7    3.60    4.00
  -9  -5   7    9.10    4.50
  -9  -5   7    4.90    3.40
  -9   5   7    7.30    3.50
  -9   5   7    4.60    3.20
   9   5  -7    8.30    5.00
  -9   5   7    5.30    3.30
   9   5  -7   11.30    4.90
  -8  -5   7   30.90    5.60
  -8  -5   7   45.20    8.30
  -8  -5   7   38.70    6.80
  -8   5   7   36.60    5.80
   8   5  -7   32.30    6.70
  -8   5   7   42.60    6.00
   8   5  -7   31.90    5.90
   8   5  -7   31.60    6.80
  -8   5   7   36.80    6.10
  -7  -5   7   78.49   10.50
  -7  -5   7   71.19   10.50
   7   5  -7   55.49    8.50
   7   5  -7   73.29    8.50
   7   5  -7   69.59    7.90
  -7   5   7   64.29    6.30
  -7   5   7   62.89    7.00
  -7   5   7   68.99    6.30
  -6  -5   7   45.20    6.10
  -6  -5   7   52.19    7.00
   6   5  -7   40.80    6.50
   6   5  -7   40.10    6.80
  -6   5   7   45.80    5.00
   6   5  -7   50.29    7.90
  -6   5   7   49.70    6.60
  -6   5   7   45.30    4.90
  -5  -5   7  143.79    9.40
  -5  -5   7  126.39    8.80
   5   5  -7  131.49   10.90
  -5   5   7  138.39    7.60
   5   5  -7  134.49   11.00
  -5   5   7  144.59    7.80
  -5   5   7  126.29    9.10
   5   5  -7  145.79   10.80
  -4  -5   7   65.69    6.10
  -4  -5   7   68.09    6.30
   4   5  -7   68.69    7.40
  -4   5   7   65.89    4.80
  -4   5   7   67.69    5.00
   4   5  -7   56.49    8.00
   4   5  -7   68.19    8.00
  -4   5   7   73.09    6.70
  -3  -5   7   56.69    5.70
  -3  -5   7   55.19    5.50
  -3   5   7   54.39    4.80
   3   5  -7   38.60    6.30
  -3   5   7   49.50    5.70
   3   5  -7   61.19    6.90
  -3   5   7   51.19    4.10
  -2  -5   7  232.38   11.10
  -2  -5   7  245.08   11.10
   2   5  -7  237.28   12.90
  -2   5   7  220.78   11.50
   2   5  -7  203.38   14.00
  -2   5   7  230.48   12.10
   2   5  -7  219.28   13.00
  -2   5   7  226.08    8.80
  -1  -5   7   17.30    3.50
  -1  -5   7   15.40    3.30
  -1   5   7   15.90    3.70
   1   5  -7   10.10    3.40
  -1   5   7   13.80    2.50
   1   5  -7   21.10    4.50
   1   5  -7   11.80    4.40
   0  -5   7   35.10    4.60
   0  -5   7   36.60    4.60
   0  -5  -7   35.10    6.20
   0   5  -7   36.40    5.60
   0   5   7   37.30    5.90
   0   5   7   29.50    3.80
   0   5  -7   27.30    6.10
   0   5   7   29.50    3.70
   0   5  -7   32.60    5.80
   1  -5   7   59.79    5.20
  -1  -5  -7   52.99    7.70
   1  -5   7   63.79    5.50
  -1   5  -7   77.89    7.30
   1   5   7   60.09    5.20
  -1   5  -7   72.19    6.70
   1   5   7   58.29    5.00
   1   5   7   67.89    6.40
  -1   5  -7   69.09    9.70
   2  -5   7   52.09    5.00
  -2  -5  -7   44.70    7.20
   2  -5   7   46.80    4.40
   2   5   7   45.90    5.40
  -2   5  -7   46.60    6.20
   2   5   7   43.00    4.70
  -2   5  -7   41.50    6.10
  -2   5  -7   52.19    8.70
   3  -5   7    6.60    2.40
  -3  -5  -7    8.90    4.10
   3  -5   7    9.10    2.90
   3   5   7    6.70    2.60
  -3   5  -7    5.10    3.00
  -3   5  -7    9.40    3.30
   3   5   7    4.50    2.70
   4  -5   7  127.29    7.80
  -4  -5  -7  118.79   10.30
   4  -5   7  112.29    7.10
   4   5   7  128.29    9.00
  -4   5  -7  125.69    9.30
   4   5   7  112.79    8.40
  -4   5  -7  112.79    9.70
   5  -5   7  104.39    7.30
   5  -5   7  119.99    7.20
   5   5   7  113.89    9.10
   5   5   7  113.29    9.00
  -5   5  -7  114.19    9.70
  -5   5  -7   99.99    9.00
   6  -5   7   66.09    5.80
  -6  -5  -7   58.49    8.60
   6  -5   7   70.59    6.30
   6   5   7   67.19    7.60
   6   5   7   68.29    7.50
  -6   5  -7   64.49   10.00
  -6   5  -7   74.49    8.40
   7  -5   7    1.40    2.20
   7  -5   7   -1.80    2.30
  -7  -5  -7    6.10    3.90
   7   5   7    1.50    3.30
   7   5   7    6.10    3.50
  -7   5  -7   -4.20    3.10
  -7   5  -7   -7.60    3.30
  -8  -5  -7    9.90    2.10
   8  -5   7   16.00    3.90
  -8  -5  -7    1.40    3.40
   8  -5   7   12.80    3.70
  -8  -5  -7    8.20    2.20
   8   5   7   13.40    4.70
   8   5   7    6.60    4.20
  -8   5  -7    4.80    4.30
  -8   5  -7    4.20    4.10
   9  -5   7    7.40    3.40
   9  -5   7   10.20    3.70
  -9  -5  -7   13.40    5.30
  -9   5  -7    5.30    5.00
   9   5   7   16.30    6.00
  -9   5  -7   16.50    5.70
 -10  -5  -7   10.40    4.90
  10  -5   7    5.70    3.50
  10  -5   7   10.80    4.00
 -10  -5  -7    8.40    3.00
 -10  -5  -7   11.40    3.30
  10   5   7    9.60    5.70
 -10   5  -7   18.00    5.90
  10   5   7    9.80    5.10
 -10   5  -7    6.20    5.30
 -11  -5  -7    2.20    4.80
 -11  -5  -7    4.40    3.40
  11  -5   7    0.80    3.80
  11  -5   7   -4.10    3.30
 -11  -5  -7    0.60    3.50
  11   5   7    4.30    5.20
 -11   5  -7   -2.70    5.10
 -11   5  -7   -3.60    5.30
  12  -5   7    5.60    5.40
 -12  -5  -7    5.70    4.40
  12  -5   7   14.20    5.00
 -12  -5  -7   10.20    5.00
 -12  -5  -7   24.40    8.20
 -12   5  -7    9.40    6.80
  12   5   7   26.30    8.60
  12   5   7   17.30    8.60
 -11  -6   7   -5.60    5.40
 -11  -6   7    5.40    4.50
 -11  -6   7   -4.00    5.00
  11   6  -7   -4.60    5.40
 -11   6   7   -1.80    4.10
 -11   6   7    3.20    4.20
 -11   6   7    3.90    5.10
 -10  -6   7    9.50    6.00
 -10  -6   7   10.40    5.50
 -10   6   7    9.80    4.60
  10   6  -7   15.20    6.10
 -10   6   7    9.20    4.90
  10   6  -7   14.30    6.90
  -9  -6   7    8.20    4.80
  -9  -6   7    7.40    3.80
  -9  -6   7   11.70    5.70
   9   6  -7    7.00    5.20
  -9   6   7    9.40    3.90
   9   6  -7    6.60    9.00
  -9   6   7    3.80    3.60
   9   6  -7    7.50    4.80
  -9   6   7    9.30    4.50
  -8  -6   7   41.30    8.10
  -8  -6   7   53.49    6.80
   8   6  -7   53.19    9.60
   8   6  -7   46.60    8.50
  -8   6   7   47.40    7.70
  -8   6   7   44.60    6.30
  -8   6   7   60.29    6.40
   8   6  -7   52.99    9.00
  -7  -6   7   15.50    4.50
  -7  -6   7   21.10    5.00
  -7   6   7   25.00    4.70
  -7   6   7   25.90    4.70
   7   6  -7   20.00    6.00
  -7   6   7   18.70    5.10
   7   6  -7   26.60    8.10
   7   6  -7   27.70    7.10
  -6  -6   7   31.50    5.20
  -6  -6   7   24.40    4.50
   6   6  -7   32.30    6.60
  -6   6   7   32.30    4.50
  -6   6   7   18.70    4.10
   6   6  -7   41.60    7.90
  -5  -6   7    1.70    2.20
  -5  -6   7   -0.10    2.50
   5   6  -7    5.40    3.40
  -5   6   7    2.90    3.50
  -5   6   7    7.60    2.30
   5   6  -7    2.70    3.90
  -5   6   7    4.40    2.10
  -4  -6   7    8.80    2.80
  -4  -6   7    6.80    2.80
  -4   6   7    8.60    2.30
   4   6  -7   14.00    4.80
   4   6  -7    4.60    3.60
  -4   6   7    7.80    4.00
   4   6  -7    7.20    3.70
  -4   6   7   12.40    2.70
  -3  -6   7    4.40    2.60
  -3  -6   7    8.40    3.10
   3   6  -7   13.90    4.70
   3   6  -7    5.00    3.70
   3   6  -7    9.60    3.70
  -3   6   7   10.50    2.20
  -2  -6   7   70.49    5.10
  -2  -6   7   72.79    5.00
   2   6  -7   84.69    8.80
  -2   6   7   83.99   11.70
  -2   6   7   84.09    5.20
  -2   6   7   76.19    4.60
   2   6  -7   61.79    7.90
   2   6  -7   70.79   10.10
  -1  -6   7   66.59    4.30
  -1  -6   7   75.79    4.50
   1   6  -7   75.39   11.40
   1   6  -7   71.69    7.30
   1   6  -7   85.29    8.30
  -1   6   7   65.09    4.60
  -1   6   7   71.49    7.60
   0  -6   7   89.99    4.30
   0   6   7   74.79    7.70
   0   6  -7   88.49    7.90
   0   6   7   87.19    5.60
   0   6  -7   67.69   10.10
   0   6   7   80.29    5.40
   0   6  -7   97.49    8.80
  -1  -6  -7    4.20    3.30
   1   6   7    5.10    3.00
   1   6   7   -1.80    1.70
   1   6   7    3.20    2.20
  -1   6  -7    3.00    3.00
  -1   6  -7    6.60    2.90
  -1   6  -7   -2.30    3.10
   2   6   7   93.69    8.30
   2   6   7   78.59    6.30
  -2   6  -7   74.29    7.40
   2   6   7   80.19    6.30
  -3  -6  -7   14.40    5.00
   3   6   7   23.30    4.40
  -3   6  -7   22.40    4.80
   3   6   7   21.60    4.40
  -3   6  -7   22.50    5.10
  -4  -6  -7   89.69   10.00
  -4   6  -7   98.19   13.10
   4   6   7   71.19    7.40
  -4   6  -7   80.89    8.10
  -4   6  -7   80.49    8.50
   4   6   7   86.69    7.50
  -5  -6  -7    0.90    3.20
  -5   6  -7    1.70    3.60
   5   6   7    8.90    3.60
   5   6   7   -0.60    3.00
  -5   6  -7    8.20    3.70
  -6  -6  -7    5.20    3.40
   6   6   7    2.90    3.60
  -6   6  -7    0.50    4.30
  -6   6  -7   15.20    4.70
   6   6   7    5.30    5.20
  -7  -6  -7   45.20    8.90
   7   6   7   43.90    7.80
  -7   6  -7   52.99    8.50
   7   6   7   36.70    7.00
  -7   6  -7   45.60    8.30
  -8  -6  -7   37.60    8.60
   8  -6   7   34.00    3.00
  -8   6  -7   16.40    6.20
   8   6   7   25.90    6.60
  -8   6  -7   29.30    7.10
   8   6   7   21.00    6.80
  -9  -6  -7    5.10    4.40
   9  -6   7    4.00    2.10
   9  -6   7    2.20    2.00
  -9   6  -7   -1.20    4.80
   9   6   7    2.50    5.40
  -9   6  -7    3.00    4.80
   9   6   7   10.40    5.40
  10  -6   7   53.79    4.70
 -10  -6  -7   47.40    9.30
  10  -6   7   39.60    4.50
  10   6   7   54.39   10.30
 -10   6  -7   36.50    8.90
 -10   6  -7   43.00    9.90
  10   6   7   36.40    8.50
  -9  -7   7    7.50    4.70
  -9  -7   7    7.30    3.80
   9   7  -7    7.90    7.20
  -9   7   7   12.70    5.20
  -9   7   7   13.20    4.60
   9   7  -7   -2.00    5.80
  -9   7   7    4.50    5.10
  -8  -7   7    6.30    3.20
  -8  -7   7    4.70    3.50
  -8   7   7    5.50    3.90
  -8   7   7    0.40    3.60
  -8   7   7    2.20    4.40
   8   7  -7    7.80    4.30
   8   7  -7    7.20    6.50
   8   7  -7   -2.10    4.70
  -7  -7   7    5.00    4.00
  -7  -7   7    0.30    2.60
   7   7  -7    4.30    5.50
   7   7  -7    4.20    5.00
  -7   7   7   -4.10    3.90
  -7   7   7    1.30    3.20
  -7   7   7   -5.50    2.80
   7   7  -7    2.60    4.40
  -6  -7   7    2.50    1.70
  -6   7   7    1.80    2.70
   6   7  -7    2.40    4.50
   6   7  -7    5.80    5.50
   6   7  -7    5.80    4.40
  -6   7   7    8.60    4.80
  -6   7   7    9.90    3.00
   5   7  -7   11.60    4.60
  -5   7   7    7.80    4.50
  -5   7   7    9.50    2.80
   5   7  -7    8.30    4.10
  -5   7   7   10.30    2.80
   5   7  -7    7.70    4.90
  -4   7   7  108.69    6.40
   4   7  -7  135.69   11.90
   4   7  -7   99.39   10.40
  -4   7   7  127.19    6.40
  -4   7   7  130.49   11.40
   3   7  -7   18.80    5.70
   3   7  -7   26.00    6.00
  -3   7   7   19.50    2.60
   3   7  -7   13.70    5.90
  -3   7   7   18.10    3.20
  -3   7   7   21.80    6.10
   2   7  -7   45.30    9.20
   2   7  -7   44.60    7.90
  -2   7   7   46.50    8.30
   2   7  -7   29.70    6.00
  -2   7   7   44.70    3.50
  -1   7   7   -3.30    1.60
   1   7  -7    2.90    3.10
   1   7  -7    5.60    4.20
   1   7  -7   -3.60    3.60
  -1   7   7   -2.50    3.00
   0   7  -7   23.30    6.70
   0   7   7   30.10    3.80
   0   7  -7   17.60    5.50
   0   7   7   28.90    3.80
   0   7  -7   28.10    5.70
   0   7   7   19.60    4.80
   1   7   7   34.60    4.50
  -1   7  -7   35.90    6.90
  -1   7  -7   38.40   12.90
  -1   7  -7   36.00    6.20
   1   7   7   40.60    4.70
   1   7   7   31.80    6.90
  -2  -7  -7   -4.40    3.10
  -2   7  -7   10.20    5.40
  -2   7  -7    5.60    3.60
   2   7   7    7.60    2.80
   2   7   7    9.00    3.90
   2   7   7    3.30    2.80
  -2   7  -7   -2.60    4.00
  -3  -7  -7   25.30    7.00
   3   7   7   26.50    4.80
  -3   7  -7   26.70    5.90
  -3   7  -7   14.30    5.40
   3   7   7   19.30    4.50
  -4  -7  -7   17.50    5.80
   4   7   7   16.10    4.70
  -4   7  -7    6.50    4.50
   4   7   7    8.30    4.00
  -4   7  -7    5.80    5.30
  -4   7  -7    7.50    4.50
  -5  -7  -7   18.60    6.80
   5   7   7   24.30    5.80
  -5   7  -7   31.10    6.60
  -5   7  -7   21.70    6.30
   5   7   7   18.20    5.40
  -5   7  -7   22.50    6.10
  -6  -7  -7   41.10    9.10
  -6   7  -7   23.30    6.70
   6   7   7   30.60    7.00
  -6   7  -7   37.20    7.20
  -6   7  -7   21.00    7.10
  -7  -7  -7   -8.10    4.90
   7   7   7    2.30    5.30
   7   7   7    2.10    4.40
  -7   7  -7    1.30    5.10
  -7   7  -7    0.90    5.00
  -8  -7  -7   11.60    6.50
   8   7   7    1.40    5.40
   8   7   7    9.30    6.10
  -8   7  -7   -1.50    5.50
  -8   7  -7    6.40    6.60
  -4   8   7   -1.90    2.20
  -4   8   7   -2.10    4.60
  -4   8   7    4.20    2.60
   4   8  -7    6.10    4.90
   4   8  -7   -6.90    5.60
   3   8  -7   -3.40    4.50
   3   8  -7   -3.10    5.20
  -3   8   7   -4.10    4.30
  -3   8   7    3.40    2.10
  -2   8   7    5.40    2.20
  -2   8   7    9.80    2.50
  -2   8   7    5.80    5.10
   2   8  -7    4.10    4.50
   2   8  -7   10.60    5.00
  -1   8   7   36.90    8.00
   1   8  -7   30.60    6.60
   1   8  -7   22.50    7.10
  -1   8   7   21.70    3.10
   0   8  -7   37.40    7.20
   0   8   7   51.59    4.90
   0   8   7   50.59    4.90
   1   8   7    5.30    3.00
   1   8   7    2.20    2.90
   1   8   7    0.60    4.60
  -1   8  -7    7.30    4.30
  -1   8  -7    0.90    4.70
   2   8   7   55.29    6.50
   2   8   7   55.29    9.60
   2   8   7   64.39    6.70
  -2   8  -7   62.09    9.10
  -2   8  -7   53.09    8.00
  -3  -8  -7    4.20    5.20
   3   8   7    5.90    3.80
  -3   8  -7   -0.40    4.70
   3   8   7    1.60    3.90
  -3   8  -7    2.80    4.70
  16   0  -8   12.70    6.20
 -16   0   8    6.40    6.30
  16   0  -8   -0.20    7.70
 -16   0   8   10.00    4.20
  15   0  -8   -2.20    5.40
 -15   0   8    1.40    3.00
  15   0  -8   -7.90    4.50
 -14   0   8    4.90    4.70
 -14   0   8    0.10    5.20
 -14   0   8    5.50    3.40
  14   0  -8    5.70    4.20
  14   0  -8    7.70    6.00
 -13   0   8   -1.80    3.90
 -13   0   8    3.10    4.30
  13   0  -8    1.90    3.50
 -13   0   8   -1.70    1.90
 -12   0   8   75.89   10.70
 -12   0   8   86.89   11.50
  12   0  -8   72.19    9.90
  12   0  -8   75.89   10.00
 -12   0   8   90.09    7.00
  11   0  -8   -2.60    3.10
 -11   0   8    1.20    1.40
  11   0  -8    3.70    3.30
 -11   0   8   -3.50    3.00
 -11   0   8   -1.80    3.10
 -10   0   8   35.80    7.00
  10   0  -8   58.49    7.90
  10   0  -8   52.69    7.90
 -10   0   8   37.60    6.80
 -10   0   8   45.90    4.50
  -9   0   8    1.60    3.00
  -9   0   8    0.70    2.60
   9   0  -8   -1.50    2.40
   9   0  -8   -2.00    2.10
  -9   0   8    1.10    1.30
  -8   0   8    2.90    1.50
   8   0  -8    3.40    2.50
  -8   0   8    6.60    3.40
  -8   0   8    5.90    2.90
   8   0  -8    3.80    2.30
  -7   0   8    1.20    2.10
   7   0  -8    1.60    1.90
   7   0  -8   -1.80    2.00
  -7   0   8   -0.60    0.80
  -7   0   8   -1.60    1.40
   6   0  -8    7.80    2.90
  -6   0   8   11.80    3.30
  -6   0   8   12.40    3.60
   6   0  -8   13.60    3.20
   5   0  -8   -0.10    1.30
  -5   0   8    0.50    1.60
  -5   0   8    2.30    2.00
   5   0  -8    0.30    1.50
  -4   0   8 1096.09   33.20
  -4   0   8 1127.89   33.90
   4   0  -8 1100.79   32.70
   4   0  -8 1078.89   32.90
  -3   0   8   -2.40    1.30
  -3   0   8   -0.20    1.50
   3   0  -8   -2.70    1.10
   3   0  -8   -2.90    0.90
   2   0  -8   77.39    6.00
   2   0  -8   85.79    6.50
  -2   0   8   71.29    5.90
  -2   0   8   79.19    6.40
   2   0  -8   82.39    3.60
   1   0  -8   -0.90    1.00
  -1   0   8    1.00    1.20
   1   0  -8    0.10    1.30
   0   0   8    1.90    1.50
   0   0  -8    0.70    1.40
   0   0  -8   -1.00    1.00
   0   0   8    1.20    1.50
  -1   0  -8   -1.20    1.10
   1   0   8    1.60    1.50
   1   0   8   -2.80    1.10
  -1   0  -8   -1.10    1.20
  -2   0  -8  282.37   12.80
   2   0   8  298.37   13.00
   2   0   8  262.67   12.90
  -2   0  -8  275.17   12.80
  -3   0  -8    0.40    1.80
   3   0   8    1.00    1.50
  -3   0  -8    0.50    1.60
   3   0   8    2.70    2.00
  -4   0  -8  197.58   11.40
   4   0   8  200.88   11.40
   4   0   8  181.38   10.60
  -4   0  -8  195.78   10.90
  -5   0  -8    0.80    2.10
   5   0   8    1.10    1.80
   5   0   8    2.20    2.00
  -5   0  -8    1.00    2.00
   6   0   8   -2.00    1.80
  -6   0  -8    2.40    2.40
   6   0   8    2.50    2.40
  -6   0  -8    0.30    1.90
  -7   0  -8   -2.10    2.10
  -7   0  -8   -1.10    2.40
   7   0   8   -2.20    2.30
   7   0   8    0.80    2.20
   8   0   8   83.09    8.70
   8   0   8  116.79    9.90
  -8   0  -8  112.39    9.80
  -8   0  -8  106.09    9.30
   9   0   8   -1.60    2.70
  -9   0  -8   -2.60    2.60
   9   0   8   -1.00    2.60
 -10   0  -8   93.79   10.00
  10   0   8  104.79   10.60
 -10   0  -8  124.89   11.30
 -11   0  -8   -4.40    2.90
  11   0   8   -4.80    3.00
  12   0   8   48.20    8.60
  12   0   8   65.79   10.30
 -12   0  -8   75.69   10.80
 -12   0  -8   50.19    9.10
 -13   0  -8    5.60    5.10
  13   0   8    4.10    4.60
 -13   0  -8   -2.90    4.20
  13   0   8   -6.30    4.30
 -14   0  -8    5.80    6.50
  14   0   8   -6.90    6.10
 -14   0  -8   -3.30    5.00
  14   0   8   -5.30    4.70
 -15   0  -8   -3.30    6.50
  15   0   8    3.00    7.50
  15  -1  -8    8.90    4.90
 -15  -1   8    1.00    4.00
 -15  -1   8    6.60    6.40
  15  -1  -8    4.10    6.70
 -15   1   8    0.30    2.60
 -15   1   8   -5.90    6.30
  15   1  -8   10.60    6.00
  15   1  -8   -1.30    6.90
  14  -1  -8   18.10    5.50
 -14  -1   8   10.70    5.80
 -14  -1   8   21.70    6.60
 -14  -1   8   14.80    4.20
 -14   1   8   14.70    6.20
  14   1  -8    7.70    5.10
  14   1  -8   26.10    8.10
 -14   1   8   22.40    7.10
 -14   1   8   17.20    4.00
  13  -1  -8    2.00    3.30
 -13  -1   8   -4.70    4.60
 -13  -1   8   -1.50    2.60
 -13  -1   8   -5.90    3.60
  13  -1  -8    3.40    4.10
 -13   1   8    5.30    4.70
 -13   1   8   -1.60    1.80
 -13   1   8   -2.40    4.00
  13   1  -8   -1.60    4.30
  13   1  -8   11.80    5.00
 -12  -1   8   37.80    6.00
 -12  -1   8   30.50    7.20
  12  -1  -8   32.90    6.50
  12  -1  -8   21.60    5.40
 -12   1   8   40.20    7.90
  12   1  -8   26.10    6.10
 -12   1   8   28.30    4.30
 -12   1   8   24.80    6.30
  11  -1  -8    6.60    3.50
  11  -1  -8   11.30    4.20
 -11  -1   8   11.90    4.60
 -11  -1   8   19.60    4.10
 -11   1   8   15.60    4.90
 -11   1   8   16.20    3.10
  11   1  -8   10.30    4.60
  11   1  -8    9.40    4.30
 -11   1   8   18.30    5.00
  10  -1  -8   71.89    8.10
 -10  -1   8   98.09    7.20
  10  -1  -8   90.79    8.20
 -10  -1   8   81.39    8.70
  10   1  -8  103.59    9.90
 -10   1   8   82.29    8.00
 -10   1   8   96.49    9.20
   9  -1  -8   46.70    6.70
  -9  -1   8   35.60    6.60
  -9  -1   8   38.40    5.00
   9  -1  -8   36.50    5.50
  -9  -1   8   46.30    7.10
   9   1  -8   38.30    6.70
  -9   1   8   33.40    6.30
   9   1  -8   31.40    6.30
  -9   1   8   32.60    5.90
  -9   1   8   32.60    3.00
   8  -1  -8  380.26   16.60
   8  -1  -8  396.06   16.30
  -8  -1   8  359.96   17.70
  -8  -1   8  385.46   18.50
  -8  -1   8  361.46   13.90
  -8   1   8  380.26   20.40
  -8   1   8  334.97   17.00
   8   1  -8  355.86   17.20
   8   1  -8  334.37   17.30
  -7  -1   8  126.89   11.50
   7  -1  -8  109.49    8.10
  -7  -1   8  108.79    9.00
   7  -1  -8  108.09    7.80
  -7  -1   8  101.79    6.20
  -7   1   8  104.19    8.50
   7   1  -8  103.59    8.60
  -7   1   8  111.69    8.50
   7   1  -8  107.19    9.00
  -6  -1   8  174.68   11.00
  -6  -1   8  171.48    7.70
  -6  -1   8  176.58   11.00
   6  -1  -8  171.08    9.40
   6  -1  -8  194.78   10.30
  -6   1   8  162.08   10.10
   6   1  -8  174.18   11.20
   6   1  -8  162.18   10.40
  -6   1   8  169.38   10.50
  -5  -1   8   19.80    4.20
   5  -1  -8   16.70    3.70
   5  -1  -8   23.10    3.70
  -5  -1   8   22.20    4.80
   5   1  -8   18.20    4.00
  -5   1   8   19.00    3.90
  -5   1   8   18.40    3.90
   5   1  -8   18.10    3.90
   4  -1  -8    2.00    1.50
  -4  -1   8    4.30    2.00
   4  -1  -8    2.30    1.80
  -4  -1   8    1.90    1.70
  -4   1   8    3.20    1.70
  -4   1   8   -0.40    1.40
   4   1  -8    4.70    2.40
   4   1  -8    1.70    1.80
   3  -1  -8    0.20    1.30
  -3  -1   8   -0.80    1.30
   3  -1  -8    1.50    1.40
  -3  -1   8    1.60    1.80
  -3   1   8    0.00    1.30
  -3   1   8    0.00    1.30
   3   1  -8   -0.60    1.50
   3   1  -8    0.10    1.60
   2  -1  -8  169.58    8.40
   2  -1  -8  175.18    8.90
  -2  -1   8  149.39    9.30
  -2  -1   8  155.58    9.30
   2   1  -8  169.58    7.50
   2   1  -8  176.88    9.80
  -2   1   8  176.48    9.50
  -2   1   8  155.78    8.70
   2   1  -8  167.38    9.40
  -1  -1   8    8.10    2.50
  -1  -1   8    3.50    2.00
   1  -1  -8    7.50    2.10
   1  -1  -8    4.40    1.90
   1  -1  -8    8.30    1.30
  -1   1   8    8.80    2.30
   1   1  -8   12.70    3.00
   1   1  -8    9.00    2.70
  -1   1   8   10.40    2.70
   0  -1   8   82.09    6.60
   0  -1   8   85.89    6.50
   0  -1  -8   78.09    5.80
   0  -1  -8   69.39    5.60
   0   1   8   81.09    6.10
   0   1  -8   77.89    6.40
   0   1   8   87.39    6.40
   0   1  -8   83.29    6.50
  -1  -1  -8   36.30    4.10
  -1  -1  -8   37.90    5.00
   1  -1   8   32.70    4.90
   1  -1   8   41.40    4.60
  -1   1  -8   32.40    4.80
  -1   1  -8   37.10    5.10
   1   1   8   34.80    4.00
   1   1   8   34.60    5.00
   2  -1   8   56.69    5.40
  -2  -1  -8   50.69    5.10
  -2  -1  -8   63.79    5.40
   2  -1   8   60.49    5.80
   2   1   8   57.39    5.30
  -2   1  -8   49.10    5.20
   2   1   8   48.60    5.30
  -2   1  -8   59.39    5.70
  -3  -1  -8    8.40    2.70
   3  -1   8    8.20    2.60
   3  -1   8    7.90    2.80
   3   1   8   14.70    3.50
  -3   1  -8   17.00    3.80
   3   1   8   18.80    3.80
  -3   1  -8    9.60    2.80
   4  -1   8    0.90    1.70
  -4  -1  -8    1.00    2.10
  -4  -1  -8   -0.40    1.50
   4  -1   8    0.40    1.80
   4   1   8    1.30    1.80
  -4   1  -8    3.20    2.10
  -4   1  -8    3.80    2.30
   4   1   8    5.80    2.60
   5  -1   8    0.50    1.60
   5  -1   8   -0.10    1.60
  -5  -1  -8    1.60    1.90
  -5  -1  -8    0.90    1.80
  -5   1  -8   -3.00    1.50
   5   1   8   -0.90    1.80
  -5   1  -8    1.60    2.50
   5   1   8    1.50    2.00
   6  -1   8  254.47   13.40
  -6  -1  -8  235.48   12.90
  -6  -1  -8  236.98   13.40
   6  -1   8  249.58   14.20
   6   1   8  263.57   14.60
  -6   1  -8  272.27   16.50
   6   1   8  247.38   13.70
  -6   1  -8  292.67   15.30
  -7  -1  -8   14.90    4.00
  -7  -1  -8    4.60    3.20
   7  -1   8    3.60    2.60
   7  -1   8    5.10    3.20
   7   1   8    1.00    3.00
  -7   1  -8   10.70    3.90
   7   1   8    7.20    3.30
  -7   1  -8    8.00    3.40
   8  -1   8   49.30    7.80
  -8  -1  -8   55.59    7.90
  -8  -1  -8   60.19    8.40
   8  -1   8   43.10    6.80
  -8   1  -8   36.70    6.60
  -8   1  -8   48.20    8.00
   8   1   8   48.00    7.40
   8   1   8   55.59    8.20
   9  -1   8   23.00    5.30
  -9  -1  -8   22.60    5.50
  -9   1  -8   27.00    6.40
   9   1   8   18.40    5.10
   9   1   8   21.00    5.80
  10  -1   8  139.99   11.80
 -10  -1  -8  130.19   11.50
  10  -1   8  143.79   12.30
 -10  -1  -8  138.89   11.50
  10   1   8  142.79   12.30
 -10   1  -8  142.29   12.60
 -11  -1  -8    8.10    4.20
  11  -1   8    5.30    4.00
 -11   1  -8   -3.50    3.70
  11   1   8    4.90    3.80
 -12  -1  -8    6.80    4.40
 -12  -1  -8   -1.10    4.40
  12  -1   8   -4.00    4.20
  12  -1   8    0.90    4.00
  12   1   8    4.80    4.40
  12   1   8    6.00    5.50
 -12   1  -8    0.40    4.80
 -12   1  -8    7.00    5.20
  13  -1   8   -4.70    4.90
 -13  -1  -8   -3.60    4.90
  13  -1   8   -1.70    4.70
 -13  -1  -8    1.80    4.20
 -13   1  -8    6.10    5.00
  13   1   8    2.30    5.10
 -13   1  -8    5.50    4.70
  13   1   8    7.50    5.60
 -14  -1  -8   13.70    6.00
  14  -1   8   18.90    7.50
 -14  -1  -8    4.30    6.10
  14  -1   8   13.50    6.70
 -14   1  -8   13.80    9.20
 -15  -2   8   -7.80    5.20
  15  -2  -8   -1.10    4.40
 -15  -2   8   -1.80    3.60
 -15   2   8    5.00    7.60
 -15   2   8   -7.00    6.10
  14  -2  -8    4.10    5.10
 -14  -2   8   10.50    6.40
 -14  -2   8    8.40    5.60
 -14   2   8   11.50    5.70
 -14   2   8   -1.20    5.70
  14   2  -8   10.80    6.40
  14   2  -8   10.60    6.20
 -13  -2   8    8.00    5.40
  13  -2  -8    2.00    4.60
  13  -2  -8    7.50    4.40
 -13  -2   8    7.60    3.50
 -13  -2   8   15.20    7.30
 -13   2   8    7.00    5.00
  13   2  -8    9.10    5.40
 -13   2   8    6.30    5.90
  13   2  -8    7.10    6.00
 -12  -2   8   79.89   11.20
 -12  -2   8   82.29   11.20
  12  -2  -8   69.79    7.50
  12  -2  -8   89.19    9.30
 -12  -2   8   79.49    8.00
 -12   2   8   75.19   10.50
  12   2  -8   71.99   10.70
 -12   2   8   58.09    8.80
  12   2  -8   77.59   10.90
  11  -2  -8  128.29    9.10
 -11  -2   8  123.29    9.30
 -11  -2   8  111.49   11.10
  11  -2  -8  130.89   10.10
 -11   2   8  122.19   10.70
  11   2  -8  123.29   11.00
 -11   2   8  101.09   10.60
 -10  -2   8   16.90    5.30
 -10  -2   8    9.30    4.00
  10  -2  -8   18.10    4.00
  10  -2  -8   10.30    3.50
 -10  -2   8   17.60    3.90
  10   2  -8   23.70    5.90
 -10   2   8   13.80    4.40
   9  -2  -8    4.70    2.50
  -9  -2   8    3.10    3.30
  -9  -2   8    0.00    1.80
  -9  -2   8    0.80    3.20
   9  -2  -8    0.00    1.90
   9   2  -8    2.00    3.30
   9   2  -8   -2.70    2.50
  -9   2   8   -0.50    2.20
  -9   2   8    4.90    3.20
  -8  -2   8   59.49    8.40
  -8  -2   8   42.90    6.90
   8  -2  -8   40.00    5.20
  -8  -2   8   45.20    5.20
   8  -2  -8   55.89    5.70
   8   2  -8   54.89    7.70
  -8   2   8   45.70    6.60
   8   2  -8   44.40    7.10
  -8   2   8   48.80    6.70
   7  -2  -8    7.00    2.20
  -7  -2   8    3.80    2.90
   7  -2  -8    7.80    2.60
  -7  -2   8    5.90    2.90
  -7  -2   8    5.70    2.10
   7   2  -8    4.40    2.80
  -7   2   8    6.30    2.70
  -7   2   8    5.60    2.70
   7   2  -8    3.90    2.80
   6  -2  -8   93.99    6.50
  -6  -2   8   92.99    8.00
  -6  -2   8   94.99    6.60
  -6  -2   8   97.59    8.50
   6  -2  -8  103.59    6.30
   6   2  -8   95.59    6.00
   6   2  -8  105.19    8.50
  -6   2   8  106.99    8.00
  -6   2   8   91.39    7.40
   6   2  -8   87.29    8.50
   5  -2  -8  146.49    7.50
  -5  -2   8  156.88   10.20
  -5  -2   8  147.89    9.90
   5  -2  -8  138.49    7.80
  -5   2   8  146.89    9.00
   5   2  -8  159.18    8.10
   5   2  -8  166.28   10.60
   5   2  -8  166.48   10.60
  -5   2   8  162.68    9.50
  -4  -2   8   54.19    6.90
   4  -2  -8   46.80    4.40
   4  -2  -8   36.30    3.80
  -4  -2   8   36.70    5.70
   4   2  -8   38.70    5.70
   4   2  -8   52.19    4.60
  -4   2   8   39.50    4.60
   4   2  -8   50.09    5.50
  -4   2   8   43.20    4.70
  -3  -2   8  120.09    8.30
   3  -2  -8  110.79    6.30
  -3  -2   8  104.69    8.00
   3  -2  -8  112.69    6.00
  -3   2   8  118.09    7.50
   3   2  -8  122.69    8.40
   3   2  -8  100.59    7.90
   3   2  -8   99.69    6.60
  -3   2   8  102.39    6.80
  -2  -2   8    0.70    1.60
   2  -2  -8   -0.60    1.10
   2  -2  -8    0.80    1.20
  -2  -2   8    0.20    1.50
  -2   2   8   -0.70    1.40
   2   2  -8   -1.30    1.50
   2   2  -8    0.10    1.10
  -2   2   8    1.60    1.40
   2   2  -8   -0.90    1.40
   1  -2  -8   16.80    2.60
  -1  -2   8   10.90    3.20
  -1  -2   8   13.60    3.50
   1  -2  -8   12.60    2.50
   1  -2  -8   18.60    2.80
   1   2  -8    9.80    3.10
   1   2  -8   17.80    3.50
  -1   2   8   13.00    3.00
  -1   2   8   16.00    3.10
[truncated: 249,416 more chars]
